# Supplementary material for: Analysis of gastric microbiome reveals three distinctive microbial communities associated with the occurrence of gastric cancer
Source: BMC Microbiol. 2022 Jul 23;22:184. doi: 10.1186/s12866-022-02594-y (PMC9308235; doi:10.1186/s12866-022-02594-y)
Supplement: Supplementary file 2 — Additional file 2. Supplementary Table 1. BaseLine characteristics of datasets. Supplementary Table 2. Metadata of this study. Supplementary Table 3. GC-associated bacteria identified in previous studies. Supplementary Table 4. Different types of gastric microbial communities in different samples. Supplementary Table 5. Topological characteristics of SparCC interaction network in different diagnosis groups. Supplementary Table 6. Statistical test of network differences between diagnostic groups. Supplementary Table 7. The important genera in random forest models selected by Boruta. [file 12866_2022_2594_MOESM2_ESM.xlsx]

## Sheet: Description
Supplementary tables:
Supplementary table 1: BaseLine characteristics of datasets.
Supplementary table 2: Metadata of this study.
Supplementary table 3: GC-associated bacteria identified in previous studies.
Supplementary table 4: Different types of gastric microbial communities in different samples.
Supplementary table 5: Topological characteristics of SparCC interaction network in different diagnosis groups.
Supplementary table 6: Statistical test of network differences between diagnostic groups.
Supplementary table 7: The important genera in random forest models selected by Boruta.

## Sheet: Table S1
Supplementary table 1: BaseLine characteristics of datasets.
DiagnosisGroup	HC	SG	AG	IM	IN	GC	CAN	p
n	109	183	135	124	94	344	281
BioProject (%)								<0.001
PRJEB11763	0 ( 0.0)	15 ( 8.2)	11 ( 8.1)	1 ( 0.8)	0 ( 0.0)	0 ( 0.0)	0 ( 0.0)
PRJEB21497	0 ( 0.0)	0 ( 0.0)	0 ( 0.0)	0 ( 0.0)	0 ( 0.0)	10 ( 2.9)	0 ( 0.0)
PRJEB26931	56 (51.4)	41 (22.4)	0 ( 0.0)	54 (43.5)	75 (79.8)	84 (24.4)	0 ( 0.0)
PRJNA239281	0 ( 0.0)	3 ( 1.6)	0 ( 0.0)	3 ( 2.4)	0 ( 0.0)	1 ( 0.3)	0 ( 0.0)
PRJNA310127	0 ( 0.0)	0 ( 0.0)	0 ( 0.0)	0 ( 0.0)	0 ( 0.0)	71 (20.6)	87 (31.0)
PRJNA375772	0 ( 0.0)	110 (60.1)	115 (85.2)	45 (36.3)	0 ( 0.0)	39 (11.3)	37 (13.2)
PRJNA428883	53 (48.6)	0 ( 0.0)	0 ( 0.0)	0 ( 0.0)	0 ( 0.0)	66 (19.2)	83 (29.5)
PRJNA532731	0 ( 0.0)	0 ( 0.0)	0 ( 0.0)	0 ( 0.0)	0 ( 0.0)	61 (17.7)	62 (22.1)
PRJNA641258	0 ( 0.0)	0 ( 0.0)	0 ( 0.0)	0 ( 0.0)	0 ( 0.0)	12 ( 3.5)	12 ( 4.3)
PRJNA678413	0 ( 0.0)	14 ( 7.7)	9 ( 6.7)	21 (16.9)	19 (20.2)	0 ( 0.0)	0 ( 0.0)
Age (mean (SD))	45.84 (13.97)	48.87 (12.00)	52.77 (13.36)	55.27 (9.36)	60.61 (7.97)	60.43 (12.82)	61.49 (10.91)	<0.001
Gender = Male (%)	29 (51.8)	84 (46.9)	67 (50.4)	60 (49.6)	62 (66.0)	138 (63.9)	95 (69.9)	<0.001
BMI (mean (SD))	22.08 (1.20)	22.00 (2.19)	22.51 (3.74)	22.24 (2.06)	22.12 (1.87)	22.06 (1.20)	NA	0.954
Country (%)								<0.001
China_Anhui	0 ( 0.0)	14 ( 7.7)	8 ( 5.9)	21 (16.9)	19 (20.2)	0 ( 0.0)	0 ( 0.0)
China_Inner Mongolia	0 ( 0.0)	56 (30.6)	50 (37.0)	0 ( 0.0)	0 ( 0.0)	19 ( 5.5)	17 ( 6.0)
China_Jiangsu	0 ( 0.0)	0 ( 0.0)	1 ( 0.7)	0 ( 0.0)	0 ( 0.0)	0 ( 0.0)	0 ( 0.0)
China_Northern areas	56 (51.4)	41 (22.4)	0 ( 0.0)	54 (43.5)	75 (79.8)	84 (24.4)	0 ( 0.0)
China_Liaoning	0 ( 0.0)	0 ( 0.0)	0 ( 0.0)	0 ( 0.0)	0 ( 0.0)	61 (17.7)	62 (22.1)
China_Shanxi	0 ( 0.0)	0 ( 0.0)	0 ( 0.0)	0 ( 0.0)	0 ( 0.0)	42 (12.2)	48 (17.1)
China_Xian	0 ( 0.0)	54 (29.5)	65 (48.1)	45 (36.3)	0 ( 0.0)	20 ( 5.8)	20 ( 7.1)
China_Zhejiang	53 (48.6)	0 ( 0.0)	0 ( 0.0)	0 ( 0.0)	0 ( 0.0)	66 (19.2)	83 (29.5)
Colombia	0 ( 0.0)	15 ( 8.2)	11 ( 8.1)	1 ( 0.8)	0 ( 0.0)	0 ( 0.0)	0 ( 0.0)
Italy_Bologna	0 ( 0.0)	0 ( 0.0)	0 ( 0.0)	0 ( 0.0)	0 ( 0.0)	12 ( 3.5)	12 ( 4.3)
Korea	0 ( 0.0)	3 ( 1.6)	0 ( 0.0)	3 ( 2.4)	0 ( 0.0)	1 ( 0.3)	0 ( 0.0)
Malaysia	0 ( 0.0)	0 ( 0.0)	0 ( 0.0)	0 ( 0.0)	0 ( 0.0)	10 ( 2.9)	0 ( 0.0)
Mexico	0 ( 0.0)	0 ( 0.0)	0 ( 0.0)	0 ( 0.0)	0 ( 0.0)	29 ( 8.4)	39 (13.9)
Mexico	0 ( 0.0)	0 ( 0.0)	0 ( 0.0)	0 ( 0.0)	0 ( 0.0)	29 ( 8.5)	39 (14.0)

## Sheet: Table S2
Supplementary table 2: Metadata of this study.
SampleID	SampleName	BioProject	SampleType	SamplingLocation	Gender	Age	BMI	Diagnosis	Group	HpStatus	CenterName	Platform	SeqRegion	Country	FeatureCounts	HpRatio (%)
ERR1144006	MT2108	PRJEB11763	Gastric biopsy	NA	Female	41	NA	multifocal atrophic gastritis without intestinal metaplasia	AG	Positive	MHH	LS454	V1-V3	Colombia	6184	95.1291
ERR1144007	MT5106	PRJEB11763	Gastric biopsy	NA	Female	40	NA	non-atrophic gastritis	SG	Positive	MHH	LS454	V1-V3	Colombia	9380	36.1048
ERR1144008	MT2118	PRJEB11763	Gastric biopsy	NA	Female	41	NA	non-atrophic gastritis	SG	Positive	MHH	LS454	V1-V3	Colombia	14911	97.5994
ERR1144009	MT5136	PRJEB11763	Gastric biopsy	NA	Female	41	NA	non-atrophic gastritis	SG	Positive	MHH	LS454	V1-V3	Colombia	6238	80.9507
ERR1144010	MT2108	PRJEB11763	Gastric biopsy	NA	Female	41	NA	multifocal atrophic gastritis without intestinal metaplasia	AG	Positive	MHH	LS454	V1-V3	Colombia	7662	94.8995
ERR1144011	MT5106	PRJEB11763	Gastric biopsy	NA	Female	40	NA	non-atrophic gastritis	SG	Positive	MHH	LS454	V1-V3	Colombia	3666	28.853
ERR1144012	MT2118	PRJEB11763	Gastric biopsy	NA	Female	41	NA	non-atrophic gastritis	SG	Positive	MHH	LS454	V1-V3	Colombia	5991	98.4036
ERR1144013	MT5136	PRJEB11763	Gastric biopsy	NA	Female	41	NA	non-atrophic gastritis	SG	Positive	MHH	LS454	V1-V3	Colombia	5339	86.8303
ERR1144014	MT2102	PRJEB11763	Gastric biopsy	NA	Female	44	NA	multifocal atrophic gastritis without intestinal metaplasia	AG	Positive	MHH	LS454	V1-V3	Colombia	3982	97.264
ERR1144016	MT2109	PRJEB11763	Gastric biopsy	NA	Male	57	NA	multifocal atrophic gastritis with intestinal metaplasia	IM	Positive	MHH	LS454	V1-V3	Colombia	8759	97.8236
ERR1144017	MT2112	PRJEB11763	Gastric biopsy	NA	Male	57	NA	multifocal atrophic gastritis without intestinal metaplasia	AG	Positive	MHH	LS454	V1-V3	Colombia	5366	99.2534
ERR1144020	MT2115	PRJEB11763	Gastric biopsy	NA	Female	50	NA	non-atrophic gastritis	SG	Positive	MHH	LS454	V1-V3	Colombia	7479	99.3299
ERR1144021	MT2120	PRJEB11763	Gastric biopsy	NA	Male	41	NA	non-atrophic gastritis	SG	Positive	MHH	LS454	V1-V3	Colombia	6552	96.0622
ERR1144023	MT2124	PRJEB11763	Gastric biopsy	NA	Female	43	NA	non-atrophic gastritis	SG	Positive	MHH	LS454	V1-V3	Colombia	6376	84.5841
ERR1144024	MT2127	PRJEB11763	Gastric biopsy	NA	Female	50	NA	multifocal atrophic gastritis without intestinal metaplasia	AG	Positive	MHH	LS454	V1-V3	Colombia	5612	99.7016
ERR1144025	MT2129	PRJEB11763	Gastric biopsy	NA	Female	51	NA	non-atrophic gastritis	SG	Positive	MHH	LS454	V1-V3	Colombia	4204	98.8377
ERR1144027	MT2131	PRJEB11763	Gastric biopsy	NA	Female	41	NA	multifocal atrophic gastritis without intestinal metaplasia	AG	Positive	MHH	LS454	V1-V3	Colombia	3829	99.3643
ERR1144028	MT2133	PRJEB11763	Gastric biopsy	NA	Female	42	NA	multifocal atrophic gastritis without intestinal metaplasia	AG	Positive	MHH	LS454	V1-V3	Colombia	4624	99.6767
ERR1144031	MT2160	PRJEB11763	Gastric biopsy	NA	Male	52	NA	multifocal atrophic gastritis without intestinal metaplasia	AG	Positive	MHH	LS454	V1-V3	Colombia	4072	99.7982
ERR1144034	MT5107	PRJEB11763	Gastric biopsy	NA	Female	55	NA	non-atrophic gastritis	SG	Positive	MHH	LS454	V1-V3	Colombia	5837	99.7395
ERR1144035	MT5111	PRJEB11763	Gastric biopsy	NA	Male	50	NA	multifocal atrophic gastritis without intestinal metaplasia	AG	Positive	MHH	LS454	V1-V3	Colombia	5787	99.9041
ERR1144039	MT5117	PRJEB11763	Gastric biopsy	NA	Female	44	NA	multifocal atrophic gastritis without intestinal metaplasia	AG	Positive	MHH	LS454	V1-V3	Colombia	7982	99.9057
ERR1144041	MT5120	PRJEB11763	Gastric biopsy	NA	Female	48	NA	non-atrophic gastritis	SG	Positive	MHH	LS454	V1-V3	Colombia	5951	87.3433
ERR1144042	MT5124	PRJEB11763	Gastric biopsy	NA	Female	46	NA	multifocal atrophic gastritis without intestinal metaplasia	AG	Positive	MHH	LS454	V1-V3	Colombia	5659	97.4482
ERR1144043	MT5126	PRJEB11763	Gastric biopsy	NA	Male	51	NA	non-atrophic gastritis	SG	Positive	MHH	LS454	V1-V3	Colombia	4255	95.983
ERR1144046	MT5139	PRJEB11763	Gastric biopsy	NA	Female	43	NA	non-atrophic gastritis	SG	Positive	MHH	LS454	V1-V3	Colombia	5494	98.3348
ERR1144049	MT5176	PRJEB11763	Gastric biopsy	NA	Male	42	NA	non-atrophic gastritis	SG	Positive	MHH	LS454	V1-V3	Colombia	4469	99.9476
ERR2014744	gc081	PRJEB21497	Gastric biopsy	NA	Female	66	NA	gastric cancer	GC	Positive	UNIVERSITY OF NEW SOUTH WALES	Illumina MiSeq	V4	Malaysia	3324	0
ERR2014745	gc082	PRJEB21497	Gastric biopsy	NA	Female	55	NA	gastric cancer	GC	Positive	UNIVERSITY OF NEW SOUTH WALES	Illumina MiSeq	V4	Malaysia	9123	0
ERR2014747	gc084	PRJEB21497	Gastric biopsy	NA	Male	71	NA	gastric cancer	GC	Positive	UNIVERSITY OF NEW SOUTH WALES	Illumina MiSeq	V4	Malaysia	27188	0
ERR2014748	gc085	PRJEB21497	Gastric biopsy	NA	Male	52	NA	gastric cancer	GC	Positive	UNIVERSITY OF NEW SOUTH WALES	Illumina MiSeq	V4	Malaysia	10806	0
ERR2014751	gc088	PRJEB21497	Gastric biopsy	NA	Female	74	NA	gastric cancer	GC	Positive	UNIVERSITY OF NEW SOUTH WALES	Illumina MiSeq	V4	Malaysia	14320	0.0154955
ERR2014752	gc089	PRJEB21497	Gastric biopsy	NA	Female	58	NA	gastric cancer	GC	Positive	UNIVERSITY OF NEW SOUTH WALES	Illumina MiSeq	V4	Malaysia	12554	18.5542
ERR2014754	gc091	PRJEB21497	Gastric biopsy	NA	Female	62	NA	gastric cancer	GC	Positive	UNIVERSITY OF NEW SOUTH WALES	Illumina MiSeq	V4	Malaysia	25698	1.83187
ERR2014756	gc093	PRJEB21497	Gastric biopsy	NA	Male	69	NA	gastric cancer	GC	Positive	UNIVERSITY OF NEW SOUTH WALES	Illumina MiSeq	V4	Malaysia	16931	94.0501
ERR2014757	gc094	PRJEB21497	Gastric biopsy	NA	Female	75	NA	gastric cancer	GC	Positive	UNIVERSITY OF NEW SOUTH WALES	Illumina MiSeq	V4	Malaysia	18417	2.896
ERR2014759	gc099	PRJEB21497	Gastric biopsy	NA	Female	25	NA	gastric cancer	GC	Positive	UNIVERSITY OF NEW SOUTH WALES	Illumina MiSeq	V4	Malaysia	3863	5.79702
ERR2596973	GC.C07	PRJEB26931	Gastric biopsy	lesion	Male	45	22.9	Gastric non-cardia cancer (diffused type)	GC	Negative	CHINESE PLA GENERAL HOSPITAL	Illumina MiSeq	V4	China_Northern areas	10221	84.0889
ERR2596974	GC.C09	PRJEB26931	Gastric biopsy	lesion	Male	55	22.3	Gasgric cardia cancer (Mixed type)	GC	Positive	CHINESE PLA GENERAL HOSPITAL	Illumina MiSeq	V4	China_Northern areas	12810	24.7591
ERR2596975	IM.B01	PRJEB26931	Gastric biopsy	Gastric body	Male	53	24.2	Gastric mucosal chronic inflammation accompanying IM	IM	Positive	CHINESE PLA GENERAL HOSPITAL	Illumina MiSeq	V4	China_Northern areas	11230	72.9517
ERR2596976	HC.B29	PRJEB26931	Gastric biopsy	Gastric body	Male	64	20.7	Normal gastric mucosa	HC	Negative	CHINESE PLA GENERAL HOSPITAL	Illumina MiSeq	V4	China_Northern areas	23553	3.77012
ERR2596977	HC.B28	PRJEB26931	Gastric biopsy	Gastric body	Male	59	24	Normal gastric mucosa	HC	Negative	CHINESE PLA GENERAL HOSPITAL	Illumina MiSeq	V4	China_Northern areas	27125	0.00425188
ERR2596978	IM.B04	PRJEB26931	Gastric biopsy	Gastric body	Female	63	20	Gastric mucosal chronic inflammation accompanying IM	IM	Positive	CHINESE PLA GENERAL HOSPITAL	Illumina MiSeq	V4	China_Northern areas	14795	15.4931
ERR2596979	GC.B23	PRJEB26931	Gastric biopsy	Gastric body	Female	62	22.4	Gastric non-cardia cancer (diffused type)	GC	Negative	CHINESE PLA GENERAL HOSPITAL	Illumina MiSeq	V4	China_Northern areas	15693	1.07146
ERR2596980	IM.B06	PRJEB26931	Gastric biopsy	Gastric body	Female	54	21.5	Gastric mucosal chronic inflammation accompanying IM	IM	Negative	CHINESE PLA GENERAL HOSPITAL	Illumina MiSeq	V4	China_Northern areas	19991	52.3993
ERR2596981	GC.B21	PRJEB26931	Gastric biopsy	Gastric body	Female	45	22.9	Gasgric cardia cancer (Mixed type)	GC	Negative	CHINESE PLA GENERAL HOSPITAL	Illumina MiSeq	V4	China_Northern areas	29468	0.802334
ERR2596982	GC.C01	PRJEB26931	Gastric biopsy	lesion	Male	79	19.6	Gasgric cardia cancer (Mixed type)	GC	Negative	CHINESE PLA GENERAL HOSPITAL	Illumina MiSeq	V4	China_Northern areas	18300	0.773267
ERR2596983	GC.A18	PRJEB26931	Gastric biopsy	Gastric antrum	Female	59	23.6	Gastric non-cardia cancer (diffused type)	GC	Positive	CHINESE PLA GENERAL HOSPITAL	Illumina MiSeq	V4	China_Northern areas	25191	73.4361
ERR2596984	GC.C03	PRJEB26931	Gastric biopsy	lesion	Male	31	22.4	Gastric non-cardia cancer (Intestinal type)	GC	Positive	CHINESE PLA GENERAL HOSPITAL	Illumina MiSeq	V4	China_Northern areas	12139	0.159581
ERR2596985	GC.C02	PRJEB26931	Gastric biopsy	lesion	Male	64	20.3	Gastric non-cardia cancer (diffused type)	GC	Positive	CHINESE PLA GENERAL HOSPITAL	Illumina MiSeq	V4	China_Northern areas	22742	86.2244
ERR2596986	LIN.C15	PRJEB26931	Gastric biopsy	lesion	Female	63	20	Gastric low-grade IN	IN	Negative	CHINESE PLA GENERAL HOSPITAL	Illumina MiSeq	V4	China_Northern areas	23832	0.155865
ERR2596987	GC.C04	PRJEB26931	Gastric biopsy	lesion	Male	60	21.6	Gasgric cardia cancer (Mixed type)	GC	Negative	CHINESE PLA GENERAL HOSPITAL	Illumina MiSeq	V4	China_Northern areas	20424	0.861196
ERR2596988	GC.B28	PRJEB26931	Gastric biopsy	Gastric body	Male	64	21.5	Gasgric cardia cancer (Mixed type)	GC	Negative	CHINESE PLA GENERAL HOSPITAL	Illumina MiSeq	V4	China_Northern areas	6927	89.9181
ERR2596989	GC.B29	PRJEB26931	Gastric biopsy	Gastric body	Female	43	23.3	Gastric non-cardia cancer (diffused type)	GC	Positive	CHINESE PLA GENERAL HOSPITAL	Illumina MiSeq	V4	China_Northern areas	34655	0.276488
ERR2596990	CG.B17	PRJEB26931	Gastric biopsy	Gastric body	Female	34	22.6	Gastric mucosal chronic inflammation with no atrophic change	SG	Negative	CHINESE PLA GENERAL HOSPITAL	Illumina MiSeq	V4	China_Northern areas	7166	2.22084
ERR2596991	CG.B16	PRJEB26931	Gastric biopsy	Gastric body	Female	52	22.6	Gastric mucosal chronic inflammation with no atrophic change	SG	Negative	CHINESE PLA GENERAL HOSPITAL	Illumina MiSeq	V4	China_Northern areas	22995	27.1531
ERR2596992	CG.B15	PRJEB26931	Gastric biopsy	Gastric body	Male	28	20.1	Gastric mucosal chronic inflammation with no atrophic change	SG	Positive	CHINESE PLA GENERAL HOSPITAL	Illumina MiSeq	V4	China_Northern areas	29161	58.9654
ERR2596993	CG.B14	PRJEB26931	Gastric biopsy	Gastric body	Female	29	20.4	Gastric mucosal chronic inflammation with no atrophic change	SG	Negative	CHINESE PLA GENERAL HOSPITAL	Illumina MiSeq	V4	China_Northern areas	31051	1.33754
ERR2596994	CG.B13	PRJEB26931	Gastric biopsy	Gastric body	Female	62	20.8	Gastric mucosal chronic inflammation with no atrophic change	SG	Positive	CHINESE PLA GENERAL HOSPITAL	Illumina MiSeq	V4	China_Northern areas	7112	7.08653
ERR2596995	CG.B12	PRJEB26931	Gastric biopsy	Gastric body	Male	76	20.5	Gastric mucosal chronic inflammation with no atrophic change	SG	Negative	CHINESE PLA GENERAL HOSPITAL	Illumina MiSeq	V4	China_Northern areas	24428	2.10329
ERR2596996	CG.B10	PRJEB26931	Gastric biopsy	Gastric body	Female	65	22.6	Gastric mucosal chronic inflammation with no atrophic change	SG	Negative	CHINESE PLA GENERAL HOSPITAL	Illumina MiSeq	V4	China_Northern areas	9137	25.7073
ERR2596997	GC.B07	PRJEB26931	Gastric biopsy	Gastric body	Male	45	22.9	Gastric non-cardia cancer (diffused type)	GC	Negative	CHINESE PLA GENERAL HOSPITAL	Illumina MiSeq	V4	China_Northern areas	11293	95.2031
ERR2596998	CG.B19	PRJEB26931	Gastric biopsy	Gastric body	Male	58	22.6	Gastric mucosal chronic inflammation with no atrophic change	SG	Negative	CHINESE PLA GENERAL HOSPITAL	Illumina MiSeq	V4	China_Northern areas	12254	18.3247
ERR2596999	CG.B18	PRJEB26931	Gastric biopsy	Gastric body	Male	59	21.5	Gastric mucosal chronic inflammation with no atrophic change	SG	Positive	CHINESE PLA GENERAL HOSPITAL	Illumina MiSeq	V4	China_Northern areas	25182	13.304
ERR2597000	CG.A14	PRJEB26931	Gastric biopsy	Gastric antrum	Female	29	20.4	Gastric mucosal chronic inflammation with no atrophic change	SG	Negative	CHINESE PLA GENERAL HOSPITAL	Illumina MiSeq	V4	China_Northern areas	10261	1.5207
ERR2597001	CG.A15	PRJEB26931	Gastric biopsy	Gastric antrum	Male	28	20.1	Gastric mucosal chronic inflammation with no atrophic change	SG	Positive	CHINESE PLA GENERAL HOSPITAL	Illumina MiSeq	V4	China_Northern areas	12692	45.861
ERR2597002	CG.A16	PRJEB26931	Gastric biopsy	Gastric antrum	Female	52	22.6	Gastric mucosal chronic inflammation with no atrophic change	SG	Negative	CHINESE PLA GENERAL HOSPITAL	Illumina MiSeq	V4	China_Northern areas	5531	19.7874
ERR2597003	CG.A17	PRJEB26931	Gastric biopsy	Gastric antrum	Female	34	22.6	Gastric mucosal chronic inflammation with no atrophic change	SG	Negative	CHINESE PLA GENERAL HOSPITAL	Illumina MiSeq	V4	China_Northern areas	8134	2.39851
ERR2597004	CG.A10	PRJEB26931	Gastric biopsy	Gastric antrum	Female	65	22.6	Gastric mucosal chronic inflammation with no atrophic change	SG	Negative	CHINESE PLA GENERAL HOSPITAL	Illumina MiSeq	V4	China_Northern areas	17096	21.0647
ERR2597005	CG.A11	PRJEB26931	Gastric biopsy	Gastric antrum	Female	65	21.2	Gastric mucosal chronic inflammation with no atrophic change	SG	Negative	CHINESE PLA GENERAL HOSPITAL	Illumina MiSeq	V4	China_Northern areas	33867	0.776441
ERR2597006	CG.A12	PRJEB26931	Gastric biopsy	Gastric antrum	Male	76	20.5	Gastric mucosal chronic inflammation with no atrophic change	SG	Negative	CHINESE PLA GENERAL HOSPITAL	Illumina MiSeq	V4	China_Northern areas	18001	0.816205
ERR2597007	CG.A13	PRJEB26931	Gastric biopsy	Gastric antrum	Female	62	20.8	Gastric mucosal chronic inflammation with no atrophic change	SG	Positive	CHINESE PLA GENERAL HOSPITAL	Illumina MiSeq	V4	China_Northern areas	47023	2.07743
ERR2597008	HIN.A09	PRJEB26931	Gastric biopsy	Gastric antrum	Male	65	22.3	Gastric high-grade IN	IN	Positive	CHINESE PLA GENERAL HOSPITAL	Illumina MiSeq	V4	China_Northern areas	11290	2.25518
ERR2597009	LIN.C16	PRJEB26931	Gastric biopsy	lesion	Female	78	23.3	Gastric low-grade IN	IN	Negative	CHINESE PLA GENERAL HOSPITAL	Illumina MiSeq	V4	China_Northern areas	11565	0.170869
ERR2597010	CG.A18	PRJEB26931	Gastric biopsy	Gastric antrum	Male	59	21.5	Gastric mucosal chronic inflammation with no atrophic change	SG	Positive	CHINESE PLA GENERAL HOSPITAL	Illumina MiSeq	V4	China_Northern areas	18939	17.1148
ERR2597011	CG.A19	PRJEB26931	Gastric biopsy	Gastric antrum	Male	58	22.6	Gastric mucosal chronic inflammation with no atrophic change	SG	Negative	CHINESE PLA GENERAL HOSPITAL	Illumina MiSeq	V4	China_Northern areas	49333	4.01162
ERR2597012	IM.A21	PRJEB26931	Gastric biopsy	Gastric antrum	Male	55	23.7	Gastric mucosal chronic inflammation accompanying IM	IM	Negative	CHINESE PLA GENERAL HOSPITAL	Illumina MiSeq	V4	China_Northern areas	25193	8.23025
ERR2597013	LIN.C24	PRJEB26931	Gastric biopsy	lesion	Male	63	23.5	Gastric low-grade IN	IN	Negative	CHINESE PLA GENERAL HOSPITAL	Illumina MiSeq	V4	China_Northern areas	10552	2.59037
ERR2597014	IM.A23	PRJEB26931	Gastric biopsy	Gastric antrum	Female	54	21.6	Gastric mucosal chronic inflammation accompanying IM	IM	Negative	CHINESE PLA GENERAL HOSPITAL	Illumina MiSeq	V4	China_Northern areas	15066	1.75631
ERR2597015	IM.A22	PRJEB26931	Gastric biopsy	Gastric antrum	Female	55	22.6	Gastric mucosal chronic inflammation accompanying IM	IM	Negative	CHINESE PLA GENERAL HOSPITAL	Illumina MiSeq	V4	China_Northern areas	17231	2.10425
ERR2597016	IM.A25	PRJEB26931	Gastric biopsy	Gastric antrum	Female	61	21.2	Gastric mucosal chronic inflammation accompanying IM	IM	Positive	CHINESE PLA GENERAL HOSPITAL	Illumina MiSeq	V4	China_Northern areas	14465	2.95139
ERR2597017	IM.A24	PRJEB26931	Gastric biopsy	Gastric antrum	Male	61	22.1	Gastric mucosal chronic inflammation accompanying IM	IM	Negative	CHINESE PLA GENERAL HOSPITAL	Illumina MiSeq	V4	China_Northern areas	5549	42.8574
ERR2597018	IM.A27	PRJEB26931	Gastric biopsy	Gastric antrum	Male	80	20.6	Gastric mucosal chronic inflammation accompanying IM	IM	Positive	CHINESE PLA GENERAL HOSPITAL	Illumina MiSeq	V4	China_Northern areas	21870	30.6445
ERR2597019	LIN.C22	PRJEB26931	Gastric biopsy	lesion	Male	59	23.5	Gastric low-grade IN	IN	Positive	CHINESE PLA GENERAL HOSPITAL	Illumina MiSeq	V4	China_Northern areas	32975	5.49423
ERR2597020	HIN.B25	PRJEB26931	Gastric biopsy	Gastric body	Male	54	23.9	Gastric high-grade IN	IN	Positive	CHINESE PLA GENERAL HOSPITAL	Illumina MiSeq	V4	China_Northern areas	10401	4.89528
ERR2597021	GC.B20	PRJEB26931	Gastric biopsy	Gastric body	Male	76	22.6	Gastric non-cardia cancer (diffused type)	GC	Negative	CHINESE PLA GENERAL HOSPITAL	Illumina MiSeq	V4	China_Northern areas	33444	9.70283
ERR2597022	LIN.A24	PRJEB26931	Gastric biopsy	Gastric antrum	Male	63	23.5	Gastric low-grade IN	IN	Negative	CHINESE PLA GENERAL HOSPITAL	Illumina MiSeq	V4	China_Northern areas	27302	2.53541
ERR2597023	HIN.B20	PRJEB26931	Gastric biopsy	Gastric body	Male	56	22	Gastric high-grade IN	IN	Positive	CHINESE PLA GENERAL HOSPITAL	Illumina MiSeq	V4	China_Northern areas	12735	94.228
ERR2597024	LIN.A22	PRJEB26931	Gastric biopsy	Gastric antrum	Male	59	23.5	Gastric low-grade IN	IN	Positive	CHINESE PLA GENERAL HOSPITAL	Illumina MiSeq	V4	China_Northern areas	9057	6.58475
ERR2597025	LIN.A21	PRJEB26931	Gastric biopsy	Gastric antrum	Male	77	23.7	Gastric low-grade IN	IN	Positive	CHINESE PLA GENERAL HOSPITAL	Illumina MiSeq	V4	China_Northern areas	25368	4.77554
ERR2597026	HIN.B23	PRJEB26931	Gastric biopsy	Gastric body	Male	59	22.9	Gastric high-grade IN	IN	Positive	CHINESE PLA GENERAL HOSPITAL	Illumina MiSeq	V4	China_Northern areas	11937	3.94985
ERR2597027	IM.B19	PRJEB26931	Gastric biopsy	Gastric body	Female	61	24	Gastric mucosal chronic inflammation accompanying IM	IM	Negative	CHINESE PLA GENERAL HOSPITAL	Illumina MiSeq	V4	China_Northern areas	9540	2.16622
ERR2597028	IM.B18	PRJEB26931	Gastric biopsy	Gastric body	Female	52	22.4	Gastric mucosal chronic inflammation accompanying IM	IM	Positive	CHINESE PLA GENERAL HOSPITAL	Illumina MiSeq	V4	China_Northern areas	12841	31.2611
ERR2597029	IM.B17	PRJEB26931	Gastric biopsy	Gastric body	Male	47	22.4	Gastric mucosal chronic inflammation accompanying IM	IM	Positive	CHINESE PLA GENERAL HOSPITAL	Illumina MiSeq	V4	China_Northern areas	13168	58.0215
ERR2597030	HC.A21	PRJEB26931	Gastric biopsy	Gastric antrum	Female	33	22.6	Normal gastric mucosa	HC	Negative	CHINESE PLA GENERAL HOSPITAL	Illumina MiSeq	V4	China_Northern areas	40463	4.29986
ERR2597031	IM.B15	PRJEB26931	Gastric biopsy	Gastric body	Male	56	23.2	Gastric mucosal chronic inflammation accompanying IM	IM	Negative	CHINESE PLA GENERAL HOSPITAL	Illumina MiSeq	V4	China_Northern areas	8559	7.38211
ERR2597032	IM.B14	PRJEB26931	Gastric biopsy	Gastric body	Female	45	21.8	Gastric mucosal chronic inflammation accompanying IM	IM	Negative	CHINESE PLA GENERAL HOSPITAL	Illumina MiSeq	V4	China_Northern areas	28130	2.09019
ERR2597033	IM.B13	PRJEB26931	Gastric biopsy	Gastric body	Male	52	22.1	Gastric mucosal chronic inflammation accompanying IM	IM	Negative	CHINESE PLA GENERAL HOSPITAL	Illumina MiSeq	V4	China_Northern areas	30718	2.57908
ERR2597034	IM.B12	PRJEB26931	Gastric biopsy	Gastric body	Male	74	20	Gastric mucosal chronic inflammation accompanying IM	IM	Negative	CHINESE PLA GENERAL HOSPITAL	Illumina MiSeq	V4	China_Northern areas	13173	32.6753
ERR2597035	IM.B11	PRJEB26931	Gastric biopsy	Gastric body	Male	67	23.2	Gastric mucosal chronic inflammation accompanying IM	IM	Positive	CHINESE PLA GENERAL HOSPITAL	Illumina MiSeq	V4	China_Northern areas	23965	2.22043
ERR2597036	IM.B10	PRJEB26931	Gastric biopsy	Gastric body	Male	51	22.3	Gastric mucosal chronic inflammation accompanying IM	IM	Negative	CHINESE PLA GENERAL HOSPITAL	Illumina MiSeq	V4	China_Northern areas	10686	2.15249
ERR2597037	GC.B26	PRJEB26931	Gastric biopsy	Gastric body	Male	58	22.7	Gastric non-cardia cancer (mixed type)	GC	Negative	CHINESE PLA GENERAL HOSPITAL	Illumina MiSeq	V4	China_Northern areas	14699	0.138049
ERR2597038	HIN.A06	PRJEB26931	Gastric biopsy	Gastric antrum	Female	70	21.6	Gastric high-grade IN	IN	Negative	CHINESE PLA GENERAL HOSPITAL	Illumina MiSeq	V4	China_Northern areas	20139	3.05681
ERR2597039	LIN.A05	PRJEB26931	Gastric biopsy	Gastric antrum	Male	56	21.3	Gastric low-grade IN	IN	Negative	CHINESE PLA GENERAL HOSPITAL	Illumina MiSeq	V4	China_Northern areas	25209	2.65824
ERR2597040	HC.B27	PRJEB26931	Gastric biopsy	Gastric body	Female	62	22.7	Normal gastric mucosa	HC	Negative	CHINESE PLA GENERAL HOSPITAL	Illumina MiSeq	V4	China_Northern areas	12558	4.15335
ERR2597041	GC.C08	PRJEB26931	Gastric biopsy	lesion	Male	49	22.1	Gastric non-cardia cancer (diffused type)	GC	Positive	CHINESE PLA GENERAL HOSPITAL	Illumina MiSeq	V4	China_Northern areas	15345	93.1101
ERR2597042	GC.C06	PRJEB26931	Gastric biopsy	lesion	Male	68	19.8	Gasgric cardia cancer (Mixed type)	GC	Positive	CHINESE PLA GENERAL HOSPITAL	Illumina MiSeq	V4	China_Northern areas	36817	16.5337
ERR2597043	GC.B24	PRJEB26931	Gastric biopsy	Gastric body	Female	33	22.5	Gastric non-cardia cancer (mixed type)	GC	Positive	CHINESE PLA GENERAL HOSPITAL	Illumina MiSeq	V4	China_Northern areas	19939	37.9788
ERR2597044	CG.A03	PRJEB26931	Gastric biopsy	Gastric antrum	Male	28	21.6	Gastric mucosal chronic inflammation with no atrophic change	SG	Positive	CHINESE PLA GENERAL HOSPITAL	Illumina MiSeq	V4	China_Northern areas	15522	79.4173
ERR2597045	CG.A02	PRJEB26931	Gastric biopsy	Gastric antrum	Female	74	22.6	Gastric mucosal chronic inflammation with no atrophic change	SG	Negative	CHINESE PLA GENERAL HOSPITAL	Illumina MiSeq	V4	China_Northern areas	24744	5.47359
ERR2597046	CG.A01	PRJEB26931	Gastric biopsy	Gastric antrum	Male	59	22	Gastric mucosal chronic inflammation with no atrophic change	SG	Negative	CHINESE PLA GENERAL HOSPITAL	Illumina MiSeq	V4	China_Northern areas	13721	5.50619
ERR2597047	IM.B03	PRJEB26931	Gastric biopsy	Gastric body	Male	65	21.6	Gastric mucosal chronic inflammation accompanying IM	IM	Negative	CHINESE PLA GENERAL HOSPITAL	Illumina MiSeq	V4	China_Northern areas	10842	3.95351
ERR2597048	CG.A07	PRJEB26931	Gastric biopsy	Gastric antrum	Female	33	23.9	Gastric mucosal chronic inflammation with no atrophic change	SG	Negative	CHINESE PLA GENERAL HOSPITAL	Illumina MiSeq	V4	China_Northern areas	19367	10.4414
ERR2597049	CG.A06	PRJEB26931	Gastric biopsy	Gastric antrum	Male	63	20.8	Gastric mucosal chronic inflammation with no atrophic change	SG	Positive	CHINESE PLA GENERAL HOSPITAL	Illumina MiSeq	V4	China_Northern areas	21153	60.4431
ERR2597050	CG.A05	PRJEB26931	Gastric biopsy	Gastric antrum	Female	26	20.1	Gastric mucosal chronic inflammation with no atrophic change	SG	Negative	CHINESE PLA GENERAL HOSPITAL	Illumina MiSeq	V4	China_Northern areas	8031	6.7634
ERR2597051	CG.A04	PRJEB26931	Gastric biopsy	Gastric antrum	Male	53	21.5	Gastric mucosal chronic inflammation with no atrophic change	SG	Positive	CHINESE PLA GENERAL HOSPITAL	Illumina MiSeq	V4	China_Northern areas	23887	51.5769
ERR2597052	GC.B22	PRJEB26931	Gastric biopsy	Gastric body	Male	75	20.2	Gasgric cardia cancer (Mixed type)	GC	Negative	CHINESE PLA GENERAL HOSPITAL	Illumina MiSeq	V4	China_Northern areas	9676	0.347222
ERR2597053	CG.A09	PRJEB26931	Gastric biopsy	Gastric antrum	Female	46	19.2	Gastric mucosal chronic inflammation with no atrophic change	SG	Negative	CHINESE PLA GENERAL HOSPITAL	Illumina MiSeq	V4	China_Northern areas	17675	1.70944
ERR2597054	CG.A08	PRJEB26931	Gastric biopsy	Gastric antrum	Male	50	20.7	Gastric mucosal chronic inflammation with no atrophic change	SG	Negative	CHINESE PLA GENERAL HOSPITAL	Illumina MiSeq	V4	China_Northern areas	20168	1.87883
ERR2597055	GC.B25	PRJEB26931	Gastric biopsy	Gastric body	Female	76	23.3	Gastric non-cardia cancer (mixed type)	GC	Positive	CHINESE PLA GENERAL HOSPITAL	Illumina MiSeq	V4	China_Northern areas	11569	32.4308
ERR2597056	IM.B05	PRJEB26931	Gastric biopsy	Gastric body	Female	51	22	Gastric mucosal chronic inflammation accompanying IM	IM	Negative	CHINESE PLA GENERAL HOSPITAL	Illumina MiSeq	V4	China_Northern areas	43056	2.19117
ERR2597057	GC.C23	PRJEB26931	Gastric biopsy	lesion	Female	62	22.4	Gastric non-cardia cancer (diffused type)	GC	Negative	CHINESE PLA GENERAL HOSPITAL	Illumina MiSeq	V4	China_Northern areas	52243	0.654884
ERR2597058	HIN.B18	PRJEB26931	Gastric biopsy	Gastric body	Male	66	18.8	Gastric high-grade IN	IN	Positive	CHINESE PLA GENERAL HOSPITAL	Illumina MiSeq	V4	China_Northern areas	5353	6.45591
ERR2597059	GC.C21	PRJEB26931	Gastric biopsy	lesion	Female	45	22.9	Gasgric cardia cancer (Mixed type)	GC	Negative	CHINESE PLA GENERAL HOSPITAL	Illumina MiSeq	V4	China_Northern areas	8227	0.549044
ERR2597060	GC.C20	PRJEB26931	Gastric biopsy	lesion	Male	76	22.6	Gastric non-cardia cancer (diffused type)	GC	Negative	CHINESE PLA GENERAL HOSPITAL	Illumina MiSeq	V4	China_Northern areas	36561	3.43636
ERR2597061	GC.C27	PRJEB26931	Gastric biopsy	lesion	Male	76	20.8	Gastric non-cardia cancer (mixed type)	GC	Negative	CHINESE PLA GENERAL HOSPITAL	Illumina MiSeq	V4	China_Northern areas	7443	0.488241
ERR2597062	IM.A19	PRJEB26931	Gastric biopsy	Gastric antrum	Female	61	24	Gastric mucosal chronic inflammation accompanying IM	IM	Negative	CHINESE PLA GENERAL HOSPITAL	Illumina MiSeq	V4	China_Northern areas	16867	2.92077
ERR2597063	GC.C25	PRJEB26931	Gastric biopsy	lesion	Female	76	23.3	Gastric non-cardia cancer (mixed type)	GC	Positive	CHINESE PLA GENERAL HOSPITAL	Illumina MiSeq	V4	China_Northern areas	42003	1.2165
ERR2597064	GC.C24	PRJEB26931	Gastric biopsy	lesion	Female	33	22.5	Gastric non-cardia cancer (mixed type)	GC	Positive	CHINESE PLA GENERAL HOSPITAL	Illumina MiSeq	V4	China_Northern areas	16297	33.2191
ERR2597065	HIN.B10	PRJEB26931	Gastric biopsy	Gastric body	Male	62	22.5	Gastric high-grade IN	IN	Negative	CHINESE PLA GENERAL HOSPITAL	Illumina MiSeq	V4	China_Northern areas	98185	8.80307
ERR2597066	IM.A15	PRJEB26931	Gastric biopsy	Gastric antrum	Male	56	23.2	Gastric mucosal chronic inflammation accompanying IM	IM	Negative	CHINESE PLA GENERAL HOSPITAL	Illumina MiSeq	V4	China_Northern areas	9562	1.89294
ERR2597067	GC.C29	PRJEB26931	Gastric biopsy	lesion	Female	43	23.3	Gastric non-cardia cancer (diffused type)	GC	Positive	CHINESE PLA GENERAL HOSPITAL	Illumina MiSeq	V4	China_Northern areas	11718	0.201277
ERR2597068	IM.B07	PRJEB26931	Gastric biopsy	Gastric body	Male	60	22.8	Gastric mucosal chronic inflammation accompanying IM	IM	Positive	CHINESE PLA GENERAL HOSPITAL	Illumina MiSeq	V4	China_Northern areas	25486	3.59874
ERR2597069	IM.A10	PRJEB26931	Gastric biopsy	Gastric antrum	Male	51	22.3	Gastric mucosal chronic inflammation accompanying IM	IM	Negative	CHINESE PLA GENERAL HOSPITAL	Illumina MiSeq	V4	China_Northern areas	10784	3.47378
ERR2597070	IM.A11	PRJEB26931	Gastric biopsy	Gastric antrum	Male	67	23.2	Gastric mucosal chronic inflammation accompanying IM	IM	Positive	CHINESE PLA GENERAL HOSPITAL	Illumina MiSeq	V4	China_Northern areas	31724	1.71071
ERR2597071	IM.A12	PRJEB26931	Gastric biopsy	Gastric antrum	Male	74	20	Gastric mucosal chronic inflammation accompanying IM	IM	Negative	CHINESE PLA GENERAL HOSPITAL	Illumina MiSeq	V4	China_Northern areas	6926	15.2183
ERR2597072	IM.A13	PRJEB26931	Gastric biopsy	Gastric antrum	Male	52	22.1	Gastric mucosal chronic inflammation accompanying IM	IM	Negative	CHINESE PLA GENERAL HOSPITAL	Illumina MiSeq	V4	China_Northern areas	6130	1.83345
ERR2597073	HC.B23	PRJEB26931	Gastric biopsy	Gastric body	Male	67	23.6	Normal gastric mucosa	HC	Negative	CHINESE PLA GENERAL HOSPITAL	Illumina MiSeq	V4	China_Northern areas	18230	4.48508
ERR2597074	GC.B02	PRJEB26931	Gastric biopsy	Gastric body	Male	64	20.3	Gastric non-cardia cancer (diffused type)	GC	Positive	CHINESE PLA GENERAL HOSPITAL	Illumina MiSeq	V4	China_Northern areas	8999	78.433
ERR2597075	GC.A22	PRJEB26931	Gastric biopsy	Gastric antrum	Male	75	20.2	Gasgric cardia cancer (Mixed type)	GC	Negative	CHINESE PLA GENERAL HOSPITAL	Illumina MiSeq	V4	China_Northern areas	15393	0.532801
ERR2597076	GC.B04	PRJEB26931	Gastric biopsy	Gastric body	Male	60	21.6	Gasgric cardia cancer (Mixed type)	GC	Negative	CHINESE PLA GENERAL HOSPITAL	Illumina MiSeq	V4	China_Northern areas	26673	4.2848
ERR2597077	GC.B05	PRJEB26931	Gastric biopsy	Gastric body	Male	66	20.8	Gasgric cardia cancer (Intestinal type)	GC	Negative	CHINESE PLA GENERAL HOSPITAL	Illumina MiSeq	V4	China_Northern areas	16508	0.0887994
ERR2597078	GC.B06	PRJEB26931	Gastric biopsy	Gastric body	Male	68	19.8	Gasgric cardia cancer (Mixed type)	GC	Positive	CHINESE PLA GENERAL HOSPITAL	Illumina MiSeq	V4	China_Northern areas	23082	78.5563
ERR2597079	LIN.C11	PRJEB26931	Gastric biopsy	lesion	Male	62	21.6	Gastric low-grade IN	IN	Positive	CHINESE PLA GENERAL HOSPITAL	Illumina MiSeq	V4	China_Northern areas	27199	8.9585
ERR2597080	GC.B08	PRJEB26931	Gastric biopsy	Gastric body	Male	49	22.1	Gastric non-cardia cancer (diffused type)	GC	Positive	CHINESE PLA GENERAL HOSPITAL	Illumina MiSeq	V4	China_Northern areas	19375	89.2198
ERR2597081	GC.B09	PRJEB26931	Gastric biopsy	Gastric body	Male	55	22.3	Gasgric cardia cancer (Mixed type)	GC	Positive	CHINESE PLA GENERAL HOSPITAL	Illumina MiSeq	V4	China_Northern areas	14782	96.5044
ERR2597082	HIN.C17	PRJEB26931	Gastric biopsy	lesion	Male	53	23.8	Gastric high-grade IN	IN	Positive	CHINESE PLA GENERAL HOSPITAL	Illumina MiSeq	V4	China_Northern areas	14492	55.3763
ERR2597083	HC.B21	PRJEB26931	Gastric biopsy	Gastric body	Female	33	22.6	Normal gastric mucosa	HC	Negative	CHINESE PLA GENERAL HOSPITAL	Illumina MiSeq	V4	China_Northern areas	19265	7.2708
ERR2597084	LIN.A16	PRJEB26931	Gastric biopsy	Gastric antrum	Female	78	23.3	Gastric low-grade IN	IN	Negative	CHINESE PLA GENERAL HOSPITAL	Illumina MiSeq	V4	China_Northern areas	14828	0.168566
ERR2597085	HC.B20	PRJEB26931	Gastric biopsy	Gastric body	Male	46	22.6	Normal gastric mucosa	HC	Negative	CHINESE PLA GENERAL HOSPITAL	Illumina MiSeq	V4	China_Northern areas	35279	6.58672
ERR2597086	HIN.B13	PRJEB26931	Gastric biopsy	Gastric body	Male	48	23.4	Gastric high-grade IN	IN	Negative	CHINESE PLA GENERAL HOSPITAL	Illumina MiSeq	V4	China_Northern areas	9883	0.187572
ERR2597087	LIN.C05	PRJEB26931	Gastric biopsy	lesion	Male	56	21.3	Gastric low-grade IN	IN	Negative	CHINESE PLA GENERAL HOSPITAL	Illumina MiSeq	V4	China_Northern areas	53891	3.04461
ERR2597088	GC.C05	PRJEB26931	Gastric biopsy	lesion	Male	66	20.8	Gasgric cardia cancer (Intestinal type)	GC	Negative	CHINESE PLA GENERAL HOSPITAL	Illumina MiSeq	V4	China_Northern areas	26372	0.0812725
ERR2597089	HC.B26	PRJEB26931	Gastric biopsy	Gastric body	Male	61	23.6	Normal gastric mucosa	HC	Negative	CHINESE PLA GENERAL HOSPITAL	Illumina MiSeq	V4	China_Northern areas	21311	36.7886
ERR2597090	IM.A03	PRJEB26931	Gastric biopsy	Gastric antrum	Male	65	21.6	Gastric mucosal chronic inflammation accompanying IM	IM	Negative	CHINESE PLA GENERAL HOSPITAL	Illumina MiSeq	V4	China_Northern areas	17075	1.67834
ERR2597091	HC.B22	PRJEB26931	Gastric biopsy	Gastric body	Male	49	22.5	Normal gastric mucosa	HC	Negative	CHINESE PLA GENERAL HOSPITAL	Illumina MiSeq	V4	China_Northern areas	24250	58.5861
ERR2597092	HIN.A08	PRJEB26931	Gastric biopsy	Gastric antrum	Female	64	23.5	Gastric high-grade IN	IN	Negative	CHINESE PLA GENERAL HOSPITAL	Illumina MiSeq	V4	China_Northern areas	6368	3.04631
ERR2597093	HIN.C20	PRJEB26931	Gastric biopsy	lesion	Male	56	22	Gastric high-grade IN	IN	Positive	CHINESE PLA GENERAL HOSPITAL	Illumina MiSeq	V4	China_Northern areas	40063	90.7472
ERR2597094	HIN.A07	PRJEB26931	Gastric biopsy	Gastric antrum	Male	67	23.7	Gastric high-grade IN	IN	Negative	CHINESE PLA GENERAL HOSPITAL	Illumina MiSeq	V4	China_Northern areas	21776	2.70039
ERR2597095	HC.B24	PRJEB26931	Gastric biopsy	Gastric body	Female	62	23.4	Normal gastric mucosa	HC	Negative	CHINESE PLA GENERAL HOSPITAL	Illumina MiSeq	V4	China_Northern areas	6786	3.92937
ERR2597096	HIN.A01	PRJEB26931	Gastric biopsy	Gastric antrum	Male	50	20.8	Gastric high-grade IN	IN	Positive	CHINESE PLA GENERAL HOSPITAL	Illumina MiSeq	V4	China_Northern areas	17997	12.2488
ERR2597097	HIN.A03	PRJEB26931	Gastric biopsy	Gastric antrum	Male	60	22.8	Gastric high-grade IN	IN	Positive	CHINESE PLA GENERAL HOSPITAL	Illumina MiSeq	V4	China_Northern areas	5444	66.4272
ERR2597098	GC.A21	PRJEB26931	Gastric biopsy	Gastric antrum	Female	45	22.9	Gasgric cardia cancer (Mixed type)	GC	Negative	CHINESE PLA GENERAL HOSPITAL	Illumina MiSeq	V4	China_Northern areas	13415	2.08226
ERR2597099	GC.A23	PRJEB26931	Gastric biopsy	Gastric antrum	Female	62	22.4	Gastric non-cardia cancer (diffused type)	GC	Negative	CHINESE PLA GENERAL HOSPITAL	Illumina MiSeq	V4	China_Northern areas	54151	0.472195
ERR2597100	IM.A08	PRJEB26931	Gastric biopsy	Gastric antrum	Female	69	22.4	Gastric mucosal chronic inflammation accompanying IM	IM	Negative	CHINESE PLA GENERAL HOSPITAL	Illumina MiSeq	V4	China_Northern areas	9112	30.3973
ERR2597101	GC.A25	PRJEB26931	Gastric biopsy	Gastric antrum	Female	76	23.3	Gastric non-cardia cancer (mixed type)	GC	Positive	CHINESE PLA GENERAL HOSPITAL	Illumina MiSeq	V4	China_Northern areas	9571	50.8554
ERR2597102	GC.A24	PRJEB26931	Gastric biopsy	Gastric antrum	Female	33	22.5	Gastric non-cardia cancer (mixed type)	GC	Positive	CHINESE PLA GENERAL HOSPITAL	Illumina MiSeq	V4	China_Northern areas	5640	93.5477
ERR2597103	GC.A27	PRJEB26931	Gastric biopsy	Gastric antrum	Male	76	20.8	Gastric non-cardia cancer (mixed type)	GC	Negative	CHINESE PLA GENERAL HOSPITAL	Illumina MiSeq	V4	China_Northern areas	6717	2.08927
ERR2597104	GC.A26	PRJEB26931	Gastric biopsy	Gastric antrum	Male	58	22.7	Gastric non-cardia cancer (mixed type)	GC	Negative	CHINESE PLA GENERAL HOSPITAL	Illumina MiSeq	V4	China_Northern areas	17405	0.232288
ERR2597105	GC.A29	PRJEB26931	Gastric biopsy	Gastric antrum	Female	43	23.3	Gastric non-cardia cancer (diffused type)	GC	Positive	CHINESE PLA GENERAL HOSPITAL	Illumina MiSeq	V4	China_Northern areas	11682	0.138844
ERR2597106	IM.A02	PRJEB26931	Gastric biopsy	Gastric antrum	Male	52	24	Gastric mucosal chronic inflammation accompanying IM	IM	Negative	CHINESE PLA GENERAL HOSPITAL	Illumina MiSeq	V4	China_Northern areas	7483	2.20546
ERR2597107	IM.A01	PRJEB26931	Gastric biopsy	Gastric antrum	Male	53	24.2	Gastric mucosal chronic inflammation accompanying IM	IM	Positive	CHINESE PLA GENERAL HOSPITAL	Illumina MiSeq	V4	China_Northern areas	13209	52.6237
ERR2597108	LIN.A02	PRJEB26931	Gastric biopsy	Gastric antrum	Female	75	21	Gastric low-grade IN	IN	Positive	CHINESE PLA GENERAL HOSPITAL	Illumina MiSeq	V4	China_Northern areas	20754	3.14665
ERR2597109	IM.A07	PRJEB26931	Gastric biopsy	Gastric antrum	Male	60	22.8	Gastric mucosal chronic inflammation accompanying IM	IM	Positive	CHINESE PLA GENERAL HOSPITAL	Illumina MiSeq	V4	China_Northern areas	12031	3.11034
ERR2597110	LIN.A04	PRJEB26931	Gastric biopsy	Gastric antrum	Female	62	20.3	Gastric low-grade IN	IN	Positive	CHINESE PLA GENERAL HOSPITAL	Illumina MiSeq	V4	China_Northern areas	6379	12.4364
ERR2597111	IM.A05	PRJEB26931	Gastric biopsy	Gastric antrum	Female	51	22	Gastric mucosal chronic inflammation accompanying IM	IM	Negative	CHINESE PLA GENERAL HOSPITAL	Illumina MiSeq	V4	China_Northern areas	8475	2.66063
ERR2597112	IM.B08	PRJEB26931	Gastric biopsy	Gastric body	Female	69	22.4	Gastric mucosal chronic inflammation accompanying IM	IM	Negative	CHINESE PLA GENERAL HOSPITAL	Illumina MiSeq	V4	China_Northern areas	4590	27.1654
ERR2597113	GC.A07	PRJEB26931	Gastric biopsy	Gastric antrum	Male	45	22.9	Gastric non-cardia cancer (diffused type)	GC	Negative	CHINESE PLA GENERAL HOSPITAL	Illumina MiSeq	V4	China_Northern areas	6684	78.0104
ERR2597114	GC.B19	PRJEB26931	Gastric biopsy	Gastric body	Male	64	22.3	Gastric non-cardia cancer (mixed type)	GC	Positive	CHINESE PLA GENERAL HOSPITAL	Illumina MiSeq	V4	China_Northern areas	10628	94.2189
ERR2597115	GC.B18	PRJEB26931	Gastric biopsy	Gastric body	Female	59	23.6	Gastric non-cardia cancer (diffused type)	GC	Positive	CHINESE PLA GENERAL HOSPITAL	Illumina MiSeq	V4	China_Northern areas	31558	76.3782
ERR2597116	HIN.C14	PRJEB26931	Gastric biopsy	lesion	Male	69	22.7	Gastric high-grade IN	IN	Negative	CHINESE PLA GENERAL HOSPITAL	Illumina MiSeq	V4	China_Northern areas	12964	0.156689
ERR2597117	GC.B16	PRJEB26931	Gastric biopsy	Gastric body	Male	34	23.2	Gastric non-cardia cancer (diffused type)	GC	Positive	CHINESE PLA GENERAL HOSPITAL	Illumina MiSeq	V4	China_Northern areas	6919	93.6506
ERR2597118	LIN.B22	PRJEB26931	Gastric biopsy	Gastric body	Male	59	23.5	Gastric low-grade IN	IN	Positive	CHINESE PLA GENERAL HOSPITAL	Illumina MiSeq	V4	China_Northern areas	13474	4.73942
ERR2597119	GC.B14	PRJEB26931	Gastric biopsy	Gastric body	Female	38	23.4	Gastric non-cardia cancer (diffused type)	GC	Positive	CHINESE PLA GENERAL HOSPITAL	Illumina MiSeq	V4	China_Northern areas	18180	0.33036
ERR2597120	LIN.B24	PRJEB26931	Gastric biopsy	Gastric body	Male	63	23.5	Gastric low-grade IN	IN	Negative	CHINESE PLA GENERAL HOSPITAL	Illumina MiSeq	V4	China_Northern areas	190262	3.18832
ERR2597121	GC.B12	PRJEB26931	Gastric biopsy	Gastric body	Male	54	21.2	Gasgric cardia cancer (Intestinal type)	GC	Positive	CHINESE PLA GENERAL HOSPITAL	Illumina MiSeq	V4	China_Northern areas	6081	12.725
ERR2597122	GC.B11	PRJEB26931	Gastric biopsy	Gastric body	Female	46	22.7	Gasgric cardia cancer (Mixed type)	GC	Positive	CHINESE PLA GENERAL HOSPITAL	Illumina MiSeq	V4	China_Northern areas	24731	92.8346
ERR2597123	GC.B10	PRJEB26931	Gastric biopsy	Gastric body	Female	59	23.2	Gastric non-cardia cancer (Intestinal type)	GC	Positive	CHINESE PLA GENERAL HOSPITAL	Illumina MiSeq	V4	China_Northern areas	22849	1.05154
ERR2597124	IM.B27	PRJEB26931	Gastric biopsy	Gastric body	Male	80	20.6	Gastric mucosal chronic inflammation accompanying IM	IM	Positive	CHINESE PLA GENERAL HOSPITAL	Illumina MiSeq	V4	China_Northern areas	25309	50.3469
ERR2597125	HC.A12	PRJEB26931	Gastric biopsy	Gastric antrum	Female	48	22.4	Normal gastric mucosa	HC	Negative	CHINESE PLA GENERAL HOSPITAL	Illumina MiSeq	V4	China_Northern areas	18127	9.8648
ERR2597126	LIN.B19	PRJEB26931	Gastric biopsy	Gastric body	Male	56	22.3	Gastric low-grade IN	IN	Positive	CHINESE PLA GENERAL HOSPITAL	Illumina MiSeq	V4	China_Northern areas	26878	4.73279
ERR2597127	HIN.A18	PRJEB26931	Gastric biopsy	Gastric antrum	Male	66	18.8	Gastric high-grade IN	IN	Positive	CHINESE PLA GENERAL HOSPITAL	Illumina MiSeq	V4	China_Northern areas	21132	5.67457
ERR2597128	GC.C15	PRJEB26931	Gastric biopsy	lesion	Male	68	22.6	Gasgric cardia cancer (Intestinal type)	GC	Positive	CHINESE PLA GENERAL HOSPITAL	Illumina MiSeq	V4	China_Northern areas	30747	1.38108
ERR2597129	HC.A17	PRJEB26931	Gastric biopsy	Gastric antrum	Female	61	20.7	Normal gastric mucosa	HC	Negative	CHINESE PLA GENERAL HOSPITAL	Illumina MiSeq	V4	China_Northern areas	34380	7.87297
ERR2597130	HIN.A12	PRJEB26931	Gastric biopsy	Gastric antrum	Female	60	22.1	Gastric high-grade IN	IN	Positive	CHINESE PLA GENERAL HOSPITAL	Illumina MiSeq	V4	China_Northern areas	16995	1.72977
ERR2597131	HIN.A13	PRJEB26931	Gastric biopsy	Gastric antrum	Male	48	23.4	Gastric high-grade IN	IN	Negative	CHINESE PLA GENERAL HOSPITAL	Illumina MiSeq	V4	China_Northern areas	8438	0.118405
ERR2597132	HIN.A10	PRJEB26931	Gastric biopsy	Gastric antrum	Male	62	22.5	Gastric high-grade IN	IN	Negative	CHINESE PLA GENERAL HOSPITAL	Illumina MiSeq	V4	China_Northern areas	15533	0.218412
ERR2597133	CG.B21	PRJEB26931	Gastric biopsy	Gastric body	Female	50	20.9	Gastric mucosal chronic inflammation with no atrophic change	SG	Negative	CHINESE PLA GENERAL HOSPITAL	Illumina MiSeq	V4	China_Northern areas	37336	1.78571
ERR2597134	HIN.A17	PRJEB26931	Gastric biopsy	Gastric antrum	Male	53	23.8	Gastric high-grade IN	IN	Positive	CHINESE PLA GENERAL HOSPITAL	Illumina MiSeq	V4	China_Northern areas	12525	61.2092
ERR2597135	HIN.A14	PRJEB26931	Gastric biopsy	Gastric antrum	Male	69	22.7	Gastric high-grade IN	IN	Negative	CHINESE PLA GENERAL HOSPITAL	Illumina MiSeq	V4	China_Northern areas	8472	0.233574
ERR2597136	LIN.B15	PRJEB26931	Gastric biopsy	Gastric body	Female	63	20	Gastric low-grade IN	IN	Negative	CHINESE PLA GENERAL HOSPITAL	Illumina MiSeq	V4	China_Northern areas	39581	0.110454
ERR2597137	LIN.B16	PRJEB26931	Gastric biopsy	Gastric body	Female	78	23.3	Gastric low-grade IN	IN	Negative	CHINESE PLA GENERAL HOSPITAL	Illumina MiSeq	V4	China_Northern areas	11010	0.153833
ERR2597138	LIN.B11	PRJEB26931	Gastric biopsy	Gastric body	Male	62	21.6	Gastric low-grade IN	IN	Positive	CHINESE PLA GENERAL HOSPITAL	Illumina MiSeq	V4	China_Northern areas	11446	3.89575
ERR2597139	GC.A19	PRJEB26931	Gastric biopsy	Gastric antrum	Male	64	22.3	Gastric non-cardia cancer (mixed type)	GC	Positive	CHINESE PLA GENERAL HOSPITAL	Illumina MiSeq	V4	China_Northern areas	7676	87.6855
ERR2597140	GC.C22	PRJEB26931	Gastric biopsy	lesion	Male	75	20.2	Gasgric cardia cancer (Mixed type)	GC	Negative	CHINESE PLA GENERAL HOSPITAL	Illumina MiSeq	V4	China_Northern areas	11698	0.208983
ERR2597141	GC.A14	PRJEB26931	Gastric biopsy	Gastric antrum	Female	38	23.4	Gastric non-cardia cancer (diffused type)	GC	Positive	CHINESE PLA GENERAL HOSPITAL	Illumina MiSeq	V4	China_Northern areas	26909	1.81525
ERR2597142	GC.A15	PRJEB26931	Gastric biopsy	Gastric antrum	Male	68	22.6	Gasgric cardia cancer (Intestinal type)	GC	Positive	CHINESE PLA GENERAL HOSPITAL	Illumina MiSeq	V4	China_Northern areas	16557	3.27305
ERR2597143	GC.A16	PRJEB26931	Gastric biopsy	Gastric antrum	Male	34	23.2	Gastric non-cardia cancer (diffused type)	GC	Positive	CHINESE PLA GENERAL HOSPITAL	Illumina MiSeq	V4	China_Northern areas	12381	93.9819
ERR2597144	GC.A17	PRJEB26931	Gastric biopsy	Gastric antrum	Female	46	23.6	Gastric non-cardia cancer (diffused type)	GC	Positive	CHINESE PLA GENERAL HOSPITAL	Illumina MiSeq	V4	China_Northern areas	21173	5.28602
ERR2597145	GC.A10	PRJEB26931	Gastric biopsy	Gastric antrum	Female	59	23.2	Gastric non-cardia cancer (Intestinal type)	GC	Positive	CHINESE PLA GENERAL HOSPITAL	Illumina MiSeq	V4	China_Northern areas	18007	1.32217
ERR2597146	GC.A11	PRJEB26931	Gastric biopsy	Gastric antrum	Female	46	22.7	Gasgric cardia cancer (Mixed type)	GC	Positive	CHINESE PLA GENERAL HOSPITAL	Illumina MiSeq	V4	China_Northern areas	21259	67.09
ERR2597147	GC.A12	PRJEB26931	Gastric biopsy	Gastric antrum	Male	54	21.2	Gasgric cardia cancer (Intestinal type)	GC	Positive	CHINESE PLA GENERAL HOSPITAL	Illumina MiSeq	V4	China_Northern areas	10884	3.14036
ERR2597148	GC.A13	PRJEB26931	Gastric biopsy	Gastric antrum	Female	70	20	Gastric non-cardia cancer (diffused type)	GC	Negative	CHINESE PLA GENERAL HOSPITAL	Illumina MiSeq	V4	China_Northern areas	37207	1.51572
ERR2597149	GC.B03	PRJEB26931	Gastric biopsy	Gastric body	Male	31	22.4	Gastric non-cardia cancer (Intestinal type)	GC	Positive	CHINESE PLA GENERAL HOSPITAL	Illumina MiSeq	V4	China_Northern areas	18568	0.284138
ERR2597150	LIN.B21	PRJEB26931	Gastric biopsy	Gastric body	Male	77	23.7	Gastric low-grade IN	IN	Positive	CHINESE PLA GENERAL HOSPITAL	Illumina MiSeq	V4	China_Northern areas	11366	40.5652
ERR2597151	HC.B04	PRJEB26931	Gastric biopsy	Gastric body	Male	39	21.8	Normal gastric mucosa	HC	Negative	CHINESE PLA GENERAL HOSPITAL	Illumina MiSeq	V4	China_Northern areas	14088	0.3076
ERR2597152	IM.A18	PRJEB26931	Gastric biopsy	Gastric antrum	Female	52	22.4	Gastric mucosal chronic inflammation accompanying IM	IM	Positive	CHINESE PLA GENERAL HOSPITAL	Illumina MiSeq	V4	China_Northern areas	30901	17.8304
ERR2597153	LIN.C19	PRJEB26931	Gastric biopsy	lesion	Male	56	22.3	Gastric low-grade IN	IN	Positive	CHINESE PLA GENERAL HOSPITAL	Illumina MiSeq	V4	China_Northern areas	4481	7.79897
ERR2597154	IM.B25	PRJEB26931	Gastric biopsy	Gastric body	Female	61	21.2	Gastric mucosal chronic inflammation accompanying IM	IM	Positive	CHINESE PLA GENERAL HOSPITAL	Illumina MiSeq	V4	China_Northern areas	11225	6.07052
ERR2597155	GC.B15	PRJEB26931	Gastric biopsy	Gastric body	Male	68	22.6	Gasgric cardia cancer (Intestinal type)	GC	Positive	CHINESE PLA GENERAL HOSPITAL	Illumina MiSeq	V4	China_Northern areas	43617	3.22696
ERR2597156	HIN.B17	PRJEB26931	Gastric biopsy	Gastric body	Male	53	23.8	Gastric high-grade IN	IN	Positive	CHINESE PLA GENERAL HOSPITAL	Illumina MiSeq	V4	China_Northern areas	24744	51.6872
ERR2597157	GC.C26	PRJEB26931	Gastric biopsy	lesion	Male	58	22.7	Gastric non-cardia cancer (mixed type)	GC	Negative	CHINESE PLA GENERAL HOSPITAL	Illumina MiSeq	V4	China_Northern areas	31521	0.852347
ERR2597158	HIN.A23	PRJEB26931	Gastric biopsy	Gastric antrum	Male	59	22.9	Gastric high-grade IN	IN	Positive	CHINESE PLA GENERAL HOSPITAL	Illumina MiSeq	V4	China_Northern areas	20265	3.86222
ERR2597159	LIN.A19	PRJEB26931	Gastric biopsy	Gastric antrum	Male	56	22.3	Gastric low-grade IN	IN	Positive	CHINESE PLA GENERAL HOSPITAL	Illumina MiSeq	V4	China_Northern areas	20277	5.63505
ERR2597160	LIN.C21	PRJEB26931	Gastric biopsy	lesion	Male	77	23.7	Gastric low-grade IN	IN	Positive	CHINESE PLA GENERAL HOSPITAL	Illumina MiSeq	V4	China_Northern areas	16757	13.4535
ERR2597161	GC.B13	PRJEB26931	Gastric biopsy	Gastric body	Female	70	20	Gastric non-cardia cancer (diffused type)	GC	Negative	CHINESE PLA GENERAL HOSPITAL	Illumina MiSeq	V4	China_Northern areas	13268	1.17594
ERR2597162	HIN.B06	PRJEB26931	Gastric biopsy	Gastric body	Female	70	21.6	Gastric high-grade IN	IN	Negative	CHINESE PLA GENERAL HOSPITAL	Illumina MiSeq	V4	China_Northern areas	19289	2.8895
ERR2597163	HIN.B07	PRJEB26931	Gastric biopsy	Gastric body	Male	67	23.7	Gastric high-grade IN	IN	Negative	CHINESE PLA GENERAL HOSPITAL	Illumina MiSeq	V4	China_Northern areas	27580	2.73859
ERR2597164	HC.A08	PRJEB26931	Gastric biopsy	Gastric antrum	Male	24	22.1	Normal gastric mucosa	HC	Negative	CHINESE PLA GENERAL HOSPITAL	Illumina MiSeq	V4	China_Northern areas	17639	4.17492
ERR2597165	HC.A09	PRJEB26931	Gastric biopsy	Gastric antrum	Male	25	21.7	Normal gastric mucosa	HC	Negative	CHINESE PLA GENERAL HOSPITAL	Illumina MiSeq	V4	China_Northern areas	9849	2.22433
ERR2597166	HIN.B03	PRJEB26931	Gastric biopsy	Gastric body	Male	60	22.8	Gastric high-grade IN	IN	Positive	CHINESE PLA GENERAL HOSPITAL	Illumina MiSeq	V4	China_Northern areas	18995	27.8931
ERR2597167	HIN.B01	PRJEB26931	Gastric biopsy	Gastric body	Male	50	20.8	Gastric high-grade IN	IN	Positive	CHINESE PLA GENERAL HOSPITAL	Illumina MiSeq	V4	China_Northern areas	33999	65.8826
ERR2597168	HC.A02	PRJEB26931	Gastric biopsy	Gastric antrum	Female	45	20.6	Normal gastric mucosa	HC	Negative	CHINESE PLA GENERAL HOSPITAL	Illumina MiSeq	V4	China_Northern areas	21497	0.0103869
ERR2597169	HC.A03	PRJEB26931	Gastric biopsy	Gastric antrum	Female	50	22	Normal gastric mucosa	HC	Negative	CHINESE PLA GENERAL HOSPITAL	Illumina MiSeq	V4	China_Northern areas	33313	0.0388724
ERR2597170	IM.A14	PRJEB26931	Gastric biopsy	Gastric antrum	Female	45	21.8	Gastric mucosal chronic inflammation accompanying IM	IM	Negative	CHINESE PLA GENERAL HOSPITAL	Illumina MiSeq	V4	China_Northern areas	30154	1.33339
ERR2597171	HC.A01	PRJEB26931	Gastric biopsy	Gastric antrum	Female	57	20.5	Normal gastric mucosa	HC	Negative	CHINESE PLA GENERAL HOSPITAL	Illumina MiSeq	V4	China_Northern areas	30632	0
ERR2597172	HC.A06	PRJEB26931	Gastric biopsy	Gastric antrum	Female	24	21.5	Normal gastric mucosa	HC	Negative	CHINESE PLA GENERAL HOSPITAL	Illumina MiSeq	V4	China_Northern areas	66538	4.44359
ERR2597173	IM.A16	PRJEB26931	Gastric biopsy	Gastric antrum	Male	46	21.5	Gastric mucosal chronic inflammation accompanying IM	IM	Negative	CHINESE PLA GENERAL HOSPITAL	Illumina MiSeq	V4	China_Northern areas	19153	2.45758
ERR2597174	HIN.B08	PRJEB26931	Gastric biopsy	Gastric body	Female	64	23.5	Gastric high-grade IN	IN	Negative	CHINESE PLA GENERAL HOSPITAL	Illumina MiSeq	V4	China_Northern areas	22553	2.8513
ERR2597175	HIN.B09	PRJEB26931	Gastric biopsy	Gastric body	Male	65	22.3	Gastric high-grade IN	IN	Positive	CHINESE PLA GENERAL HOSPITAL	Illumina MiSeq	V4	China_Northern areas	39851	15.7341
ERR2597176	LIN.B02	PRJEB26931	Gastric biopsy	Gastric body	Female	75	21	Gastric low-grade IN	IN	Positive	CHINESE PLA GENERAL HOSPITAL	Illumina MiSeq	V4	China_Northern areas	20738	15.4133
ERR2597177	GC.A09	PRJEB26931	Gastric biopsy	Gastric antrum	Male	55	22.3	Gasgric cardia cancer (Mixed type)	GC	Positive	CHINESE PLA GENERAL HOSPITAL	Illumina MiSeq	V4	China_Northern areas	27052	86.8371
ERR2597178	GC.C28	PRJEB26931	Gastric biopsy	lesion	Male	64	21.5	Gasgric cardia cancer (Mixed type)	GC	Negative	CHINESE PLA GENERAL HOSPITAL	Illumina MiSeq	V4	China_Northern areas	6847	69.5515
ERR2597179	IM.A09	PRJEB26931	Gastric biopsy	Gastric antrum	Male	53	23.2	Gastric mucosal chronic inflammation accompanying IM	IM	Negative	CHINESE PLA GENERAL HOSPITAL	Illumina MiSeq	V4	China_Northern areas	20345	5.4901
ERR2597180	HIN.A25	PRJEB26931	Gastric biopsy	Gastric antrum	Male	54	23.9	Gastric high-grade IN	IN	Positive	CHINESE PLA GENERAL HOSPITAL	Illumina MiSeq	V4	China_Northern areas	21488	4.90351
ERR2597181	LIN.B04	PRJEB26931	Gastric biopsy	Gastric body	Female	62	20.3	Gastric low-grade IN	IN	Positive	CHINESE PLA GENERAL HOSPITAL	Illumina MiSeq	V4	China_Northern areas	32318	58.8629
ERR2597182	LIN.B05	PRJEB26931	Gastric biopsy	Gastric body	Male	56	21.3	Gastric low-grade IN	IN	Negative	CHINESE PLA GENERAL HOSPITAL	Illumina MiSeq	V4	China_Northern areas	23656	3.11988
ERR2597183	GC.A03	PRJEB26931	Gastric biopsy	Gastric antrum	Male	31	22.4	Gastric non-cardia cancer (Intestinal type)	GC	Positive	CHINESE PLA GENERAL HOSPITAL	Illumina MiSeq	V4	China_Northern areas	18092	0.74204
ERR2597184	HIN.C06	PRJEB26931	Gastric biopsy	lesion	Female	70	21.6	Gastric high-grade IN	IN	Negative	CHINESE PLA GENERAL HOSPITAL	Illumina MiSeq	V4	China_Northern areas	20961	2.0153
ERR2597185	GC.A01	PRJEB26931	Gastric biopsy	Gastric antrum	Male	79	19.6	Gasgric cardia cancer (Mixed type)	GC	Negative	CHINESE PLA GENERAL HOSPITAL	Illumina MiSeq	V4	China_Northern areas	16510	0.279297
ERR2597186	IM.B02	PRJEB26931	Gastric biopsy	Gastric body	Male	52	24	Gastric mucosal chronic inflammation accompanying IM	IM	Negative	CHINESE PLA GENERAL HOSPITAL	Illumina MiSeq	V4	China_Northern areas	12878	3.71483
ERR2597187	HIN.C03	PRJEB26931	Gastric biopsy	lesion	Male	60	22.8	Gastric high-grade IN	IN	Positive	CHINESE PLA GENERAL HOSPITAL	Illumina MiSeq	V4	China_Northern areas	15431	40.3793
ERR2597188	GC.A06	PRJEB26931	Gastric biopsy	Gastric antrum	Male	68	19.8	Gasgric cardia cancer (Mixed type)	GC	Positive	CHINESE PLA GENERAL HOSPITAL	Illumina MiSeq	V4	China_Northern areas	12758	93.3036
ERR2597189	HIN.C01	PRJEB26931	Gastric biopsy	lesion	Male	50	20.8	Gastric high-grade IN	IN	Positive	CHINESE PLA GENERAL HOSPITAL	Illumina MiSeq	V4	China_Northern areas	5557	10.3481
ERR2597190	GC.A04	PRJEB26931	Gastric biopsy	Gastric antrum	Male	60	21.6	Gasgric cardia cancer (Mixed type)	GC	Negative	CHINESE PLA GENERAL HOSPITAL	Illumina MiSeq	V4	China_Northern areas	41307	0.668742
ERR2597191	HC.B12	PRJEB26931	Gastric biopsy	Gastric body	Female	48	22.4	Normal gastric mucosa	HC	Negative	CHINESE PLA GENERAL HOSPITAL	Illumina MiSeq	V4	China_Northern areas	12053	6.51937
ERR2597192	HIN.A20	PRJEB26931	Gastric biopsy	Gastric antrum	Male	56	22	Gastric high-grade IN	IN	Positive	CHINESE PLA GENERAL HOSPITAL	Illumina MiSeq	V4	China_Northern areas	19088	89.1019
ERR2597193	HC.B10	PRJEB26931	Gastric biopsy	Gastric body	Male	29	22.5	Normal gastric mucosa	HC	Negative	CHINESE PLA GENERAL HOSPITAL	Illumina MiSeq	V4	China_Northern areas	19281	32.9236
ERR2597194	HC.B16	PRJEB26931	Gastric biopsy	Gastric body	Female	50	22	Normal gastric mucosa	HC	Negative	CHINESE PLA GENERAL HOSPITAL	Illumina MiSeq	V4	China_Northern areas	57048	76.4524
ERR2597195	HC.B17	PRJEB26931	Gastric biopsy	Gastric body	Female	61	20.7	Normal gastric mucosa	HC	Negative	CHINESE PLA GENERAL HOSPITAL	Illumina MiSeq	V4	China_Northern areas	19652	42.8762
ERR2597196	HC.B14	PRJEB26931	Gastric biopsy	Gastric body	Female	42	20	Normal gastric mucosa	HC	Negative	CHINESE PLA GENERAL HOSPITAL	Illumina MiSeq	V4	China_Northern areas	20933	29.2478
ERR2597197	HC.B15	PRJEB26931	Gastric biopsy	Gastric body	Male	50	22.9	Normal gastric mucosa	HC	Negative	CHINESE PLA GENERAL HOSPITAL	Illumina MiSeq	V4	China_Northern areas	7730	3.76743
ERR2597198	HC.B18	PRJEB26931	Gastric biopsy	Gastric body	Male	50	23.5	Normal gastric mucosa	HC	Negative	CHINESE PLA GENERAL HOSPITAL	Illumina MiSeq	V4	China_Northern areas	16700	74.2859
ERR2597199	HC.B19	PRJEB26931	Gastric biopsy	Gastric body	Male	26	22.7	Normal gastric mucosa	HC	Negative	CHINESE PLA GENERAL HOSPITAL	Illumina MiSeq	V4	China_Northern areas	17699	8.09717
ERR2597200	IM.B26	PRJEB26931	Gastric biopsy	Gastric body	Male	48	22	Gastric mucosal chronic inflammation accompanying IM	IM	Positive	CHINESE PLA GENERAL HOSPITAL	Illumina MiSeq	V4	China_Northern areas	14507	7.05926
ERR2597201	HIN.B12	PRJEB26931	Gastric biopsy	Gastric body	Female	60	22.1	Gastric high-grade IN	IN	Positive	CHINESE PLA GENERAL HOSPITAL	Illumina MiSeq	V4	China_Northern areas	12389	9.33157
ERR2597202	IM.A06	PRJEB26931	Gastric biopsy	Gastric antrum	Female	54	21.5	Gastric mucosal chronic inflammation accompanying IM	IM	Negative	CHINESE PLA GENERAL HOSPITAL	Illumina MiSeq	V4	China_Northern areas	55415	43.3866
ERR2597203	IM.B09	PRJEB26931	Gastric biopsy	Gastric body	Male	53	23.2	Gastric mucosal chronic inflammation accompanying IM	IM	Negative	CHINESE PLA GENERAL HOSPITAL	Illumina MiSeq	V4	China_Northern areas	16600	24.815
ERR2597204	GC.B01	PRJEB26931	Gastric biopsy	Gastric body	Male	79	19.6	Gasgric cardia cancer (Mixed type)	GC	Negative	CHINESE PLA GENERAL HOSPITAL	Illumina MiSeq	V4	China_Northern areas	11185	0.366043
ERR2597205	IM.B24	PRJEB26931	Gastric biopsy	Gastric body	Male	61	22.1	Gastric mucosal chronic inflammation accompanying IM	IM	Negative	CHINESE PLA GENERAL HOSPITAL	Illumina MiSeq	V4	China_Northern areas	16159	70.6111
ERR2597206	HC.A07	PRJEB26931	Gastric biopsy	Gastric antrum	Female	33	20.7	Normal gastric mucosa	HC	Negative	CHINESE PLA GENERAL HOSPITAL	Illumina MiSeq	V4	China_Northern areas	25095	6.3942
ERR2597207	HC.A19	PRJEB26931	Gastric biopsy	Gastric antrum	Male	26	22.7	Normal gastric mucosa	HC	Negative	CHINESE PLA GENERAL HOSPITAL	Illumina MiSeq	V4	China_Northern areas	23825	9.80021
ERR2597208	HC.A18	PRJEB26931	Gastric biopsy	Gastric antrum	Male	50	23.5	Normal gastric mucosa	HC	Negative	CHINESE PLA GENERAL HOSPITAL	Illumina MiSeq	V4	China_Northern areas	14144	80.7793
ERR2597209	LIN.A15	PRJEB26931	Gastric biopsy	Gastric antrum	Female	63	20	Gastric low-grade IN	IN	Negative	CHINESE PLA GENERAL HOSPITAL	Illumina MiSeq	V4	China_Northern areas	35035	0.170949
ERR2597210	HC.A04	PRJEB26931	Gastric biopsy	Gastric antrum	Male	39	21.8	Normal gastric mucosa	HC	Negative	CHINESE PLA GENERAL HOSPITAL	Illumina MiSeq	V4	China_Northern areas	24045	0.00790077
ERR2597211	LIN.A11	PRJEB26931	Gastric biopsy	Gastric antrum	Male	62	21.6	Gastric low-grade IN	IN	Positive	CHINESE PLA GENERAL HOSPITAL	Illumina MiSeq	V4	China_Northern areas	9293	16.4607
ERR2597212	HC.A11	PRJEB26931	Gastric biopsy	Gastric antrum	Female	17	19.5	Normal gastric mucosa	HC	Negative	CHINESE PLA GENERAL HOSPITAL	Illumina MiSeq	V4	China_Northern areas	14352	2.4351
ERR2597213	HC.A10	PRJEB26931	Gastric biopsy	Gastric antrum	Male	29	22.5	Normal gastric mucosa	HC	Negative	CHINESE PLA GENERAL HOSPITAL	Illumina MiSeq	V4	China_Northern areas	74385	51.7884
ERR2597214	HC.A13	PRJEB26931	Gastric biopsy	Gastric antrum	Male	50	23.2	Normal gastric mucosa	HC	Negative	CHINESE PLA GENERAL HOSPITAL	Illumina MiSeq	V4	China_Northern areas	22612	45.8962
ERR2597215	HC.A05	PRJEB26931	Gastric biopsy	Gastric antrum	Female	26	19.2	Normal gastric mucosa	HC	Negative	CHINESE PLA GENERAL HOSPITAL	Illumina MiSeq	V4	China_Northern areas	16838	0.0119546
ERR2597216	HC.A15	PRJEB26931	Gastric biopsy	Gastric antrum	Male	50	22.9	Normal gastric mucosa	HC	Negative	CHINESE PLA GENERAL HOSPITAL	Illumina MiSeq	V4	China_Northern areas	14846	7.31524
ERR2597217	HC.A14	PRJEB26931	Gastric biopsy	Gastric antrum	Female	42	20	Normal gastric mucosa	HC	Negative	CHINESE PLA GENERAL HOSPITAL	Illumina MiSeq	V4	China_Northern areas	17605	8.18617
ERR2597218	CG.B20	PRJEB26931	Gastric biopsy	Gastric body	Female	20	22.5	Gastric mucosal chronic inflammation with no atrophic change	SG	Negative	CHINESE PLA GENERAL HOSPITAL	Illumina MiSeq	V4	China_Northern areas	19903	1.42098
ERR2597219	HC.A16	PRJEB26931	Gastric biopsy	Gastric antrum	Female	50	22	Normal gastric mucosa	HC	Negative	CHINESE PLA GENERAL HOSPITAL	Illumina MiSeq	V4	China_Northern areas	22643	90.6977
ERR2597220	HIN.C18	PRJEB26931	Gastric biopsy	lesion	Male	66	18.8	Gastric high-grade IN	IN	Positive	CHINESE PLA GENERAL HOSPITAL	Illumina MiSeq	V4	China_Northern areas	22103	5.40981
ERR2597221	IM.B20	PRJEB26931	Gastric biopsy	Gastric body	Female	52	21.4	Gastric mucosal chronic inflammation accompanying IM	IM	Negative	CHINESE PLA GENERAL HOSPITAL	Illumina MiSeq	V4	China_Northern areas	14584	21.3678
ERR2597222	IM.A20	PRJEB26931	Gastric biopsy	Gastric antrum	Female	52	21.4	Gastric mucosal chronic inflammation accompanying IM	IM	Negative	CHINESE PLA GENERAL HOSPITAL	Illumina MiSeq	V4	China_Northern areas	13026	17.2486
ERR2597223	CG.A21	PRJEB26931	Gastric biopsy	Gastric antrum	Female	50	20.9	Gastric mucosal chronic inflammation with no atrophic change	SG	Negative	CHINESE PLA GENERAL HOSPITAL	Illumina MiSeq	V4	China_Northern areas	9108	1.34985
ERR2597224	CG.A20	PRJEB26931	Gastric biopsy	Gastric antrum	Female	20	22.5	Gastric mucosal chronic inflammation with no atrophic change	SG	Negative	CHINESE PLA GENERAL HOSPITAL	Illumina MiSeq	V4	China_Northern areas	25871	1.42089
ERR2597225	IM.A26	PRJEB26931	Gastric biopsy	Gastric antrum	Male	48	22	Gastric mucosal chronic inflammation accompanying IM	IM	Positive	CHINESE PLA GENERAL HOSPITAL	Illumina MiSeq	V4	China_Northern areas	32090	3.37074
ERR2597226	IM.B21	PRJEB26931	Gastric biopsy	Gastric body	Male	55	23.7	Gastric mucosal chronic inflammation accompanying IM	IM	Negative	CHINESE PLA GENERAL HOSPITAL	Illumina MiSeq	V4	China_Northern areas	8142	49.8707
ERR2597227	HIN.C10	PRJEB26931	Gastric biopsy	lesion	Male	62	22.5	Gastric high-grade IN	IN	Negative	CHINESE PLA GENERAL HOSPITAL	Illumina MiSeq	V4	China_Northern areas	33360	0.117734
ERR2597228	HIN.C12	PRJEB26931	Gastric biopsy	lesion	Female	60	22.1	Gastric high-grade IN	IN	Positive	CHINESE PLA GENERAL HOSPITAL	Illumina MiSeq	V4	China_Northern areas	19856	0.826949
ERR2597229	HIN.C13	PRJEB26931	Gastric biopsy	lesion	Male	48	23.4	Gastric high-grade IN	IN	Negative	CHINESE PLA GENERAL HOSPITAL	Illumina MiSeq	V4	China_Northern areas	33974	0.199967
ERR2597230	HC.B01	PRJEB26931	Gastric biopsy	Gastric body	Female	57	20.5	Normal gastric mucosa	HC	Negative	CHINESE PLA GENERAL HOSPITAL	Illumina MiSeq	V4	China_Northern areas	22740	0.00883652
ERR2597231	HC.B25	PRJEB26931	Gastric biopsy	Gastric body	Female	54	21.9	Normal gastric mucosa	HC	Negative	CHINESE PLA GENERAL HOSPITAL	Illumina MiSeq	V4	China_Northern areas	17832	4.51671
ERR2597232	HC.B03	PRJEB26931	Gastric biopsy	Gastric body	Female	50	22	Normal gastric mucosa	HC	Negative	CHINESE PLA GENERAL HOSPITAL	Illumina MiSeq	V4	China_Northern areas	39008	0.00206035
ERR2597233	GC.A08	PRJEB26931	Gastric biopsy	Gastric antrum	Male	49	22.1	Gastric non-cardia cancer (diffused type)	GC	Positive	CHINESE PLA GENERAL HOSPITAL	Illumina MiSeq	V4	China_Northern areas	11651	93.5059
ERR2597234	IM.A17	PRJEB26931	Gastric biopsy	Gastric antrum	Male	47	22.4	Gastric mucosal chronic inflammation accompanying IM	IM	Positive	CHINESE PLA GENERAL HOSPITAL	Illumina MiSeq	V4	China_Northern areas	16184	24.7058
ERR2597235	IM.B23	PRJEB26931	Gastric biopsy	Gastric body	Female	54	21.6	Gastric mucosal chronic inflammation accompanying IM	IM	Negative	CHINESE PLA GENERAL HOSPITAL	Illumina MiSeq	V4	China_Northern areas	21305	2.45914
ERR2597236	HC.B07	PRJEB26931	Gastric biopsy	Gastric body	Female	33	20.7	Normal gastric mucosa	HC	Negative	CHINESE PLA GENERAL HOSPITAL	Illumina MiSeq	V4	China_Northern areas	43722	3.88049
ERR2597237	HC.B06	PRJEB26931	Gastric biopsy	Gastric body	Female	24	21.5	Normal gastric mucosa	HC	Negative	CHINESE PLA GENERAL HOSPITAL	Illumina MiSeq	V4	China_Northern areas	5812	4.60981
ERR2597238	HC.B09	PRJEB26931	Gastric biopsy	Gastric body	Male	25	21.7	Normal gastric mucosa	HC	Negative	CHINESE PLA GENERAL HOSPITAL	Illumina MiSeq	V4	China_Northern areas	10825	4.11518
ERR2597239	HC.B08	PRJEB26931	Gastric biopsy	Gastric body	Male	24	22.1	Normal gastric mucosa	HC	Negative	CHINESE PLA GENERAL HOSPITAL	Illumina MiSeq	V4	China_Northern areas	12713	4.30747
ERR2597240	IM.A04	PRJEB26931	Gastric biopsy	Gastric antrum	Female	63	20	Gastric mucosal chronic inflammation accompanying IM	IM	Positive	CHINESE PLA GENERAL HOSPITAL	Illumina MiSeq	V4	China_Northern areas	16419	2.49125
ERR2597241	HC.A24	PRJEB26931	Gastric biopsy	Gastric antrum	Female	62	23.4	Normal gastric mucosa	HC	Negative	CHINESE PLA GENERAL HOSPITAL	Illumina MiSeq	V4	China_Northern areas	48641	31.4757
ERR2597242	HC.A25	PRJEB26931	Gastric biopsy	Gastric antrum	Female	54	21.9	Normal gastric mucosa	HC	Negative	CHINESE PLA GENERAL HOSPITAL	Illumina MiSeq	V4	China_Northern areas	20711	37.5419
ERR2597243	HC.A26	PRJEB26931	Gastric biopsy	Gastric antrum	Male	61	23.6	Normal gastric mucosa	HC	Negative	CHINESE PLA GENERAL HOSPITAL	Illumina MiSeq	V4	China_Northern areas	8651	23.0406
ERR2597244	HC.A20	PRJEB26931	Gastric biopsy	Gastric antrum	Male	46	22.6	Normal gastric mucosa	HC	Negative	CHINESE PLA GENERAL HOSPITAL	Illumina MiSeq	V4	China_Northern areas	46989	6.40398
ERR2597245	HIN.C09	PRJEB26931	Gastric biopsy	lesion	Male	65	22.3	Gastric high-grade IN	IN	Positive	CHINESE PLA GENERAL HOSPITAL	Illumina MiSeq	V4	China_Northern areas	13734	1.88334
ERR2597246	HC.A22	PRJEB26931	Gastric biopsy	Gastric antrum	Male	49	22.5	Normal gastric mucosa	HC	Negative	CHINESE PLA GENERAL HOSPITAL	Illumina MiSeq	V4	China_Northern areas	26151	33.5837
ERR2597247	HC.A23	PRJEB26931	Gastric biopsy	Gastric antrum	Male	67	23.6	Normal gastric mucosa	HC	Negative	CHINESE PLA GENERAL HOSPITAL	Illumina MiSeq	V4	China_Northern areas	7511	5.43252
ERR2597248	LIN.C02	PRJEB26931	Gastric biopsy	lesion	Female	75	21	Gastric low-grade IN	IN	Positive	CHINESE PLA GENERAL HOSPITAL	Illumina MiSeq	V4	China_Northern areas	26050	2.07171
ERR2597249	HIN.C08	PRJEB26931	Gastric biopsy	lesion	Female	64	23.5	Gastric high-grade IN	IN	Negative	CHINESE PLA GENERAL HOSPITAL	Illumina MiSeq	V4	China_Northern areas	41422	3.16964
ERR2597250	HC.A28	PRJEB26931	Gastric biopsy	Gastric antrum	Male	59	24	Normal gastric mucosa	HC	Negative	CHINESE PLA GENERAL HOSPITAL	Illumina MiSeq	V4	China_Northern areas	24443	0
ERR2597251	HC.A29	PRJEB26931	Gastric biopsy	Gastric antrum	Male	64	20.7	Normal gastric mucosa	HC	Negative	CHINESE PLA GENERAL HOSPITAL	Illumina MiSeq	V4	China_Northern areas	21304	5.89422
ERR2597252	HIN.C07	PRJEB26931	Gastric biopsy	lesion	Male	67	23.7	Gastric high-grade IN	IN	Negative	CHINESE PLA GENERAL HOSPITAL	Illumina MiSeq	V4	China_Northern areas	63401	2.64
ERR2597253	GC.B27	PRJEB26931	Gastric biopsy	Gastric body	Male	76	20.8	Gastric non-cardia cancer (mixed type)	GC	Negative	CHINESE PLA GENERAL HOSPITAL	Illumina MiSeq	V4	China_Northern areas	8581	42.4546
ERR2597254	GC.A28	PRJEB26931	Gastric biopsy	Gastric antrum	Male	64	21.5	Gasgric cardia cancer (Mixed type)	GC	Negative	CHINESE PLA GENERAL HOSPITAL	Illumina MiSeq	V4	China_Northern areas	17561	93.1826
ERR2597255	HC.B02	PRJEB26931	Gastric biopsy	Gastric body	Female	45	20.6	Normal gastric mucosa	HC	Negative	CHINESE PLA GENERAL HOSPITAL	Illumina MiSeq	V4	China_Northern areas	6035	0
ERR2597256	HIN.C23	PRJEB26931	Gastric biopsy	lesion	Male	59	22.9	Gastric high-grade IN	IN	Positive	CHINESE PLA GENERAL HOSPITAL	Illumina MiSeq	V4	China_Northern areas	6557	2.21922
ERR2597257	HIN.C25	PRJEB26931	Gastric biopsy	lesion	Male	54	23.9	Gastric high-grade IN	IN	Positive	CHINESE PLA GENERAL HOSPITAL	Illumina MiSeq	V4	China_Northern areas	17509	5.38045
ERR2597258	IM.B22	PRJEB26931	Gastric biopsy	Gastric body	Female	55	22.6	Gastric mucosal chronic inflammation accompanying IM	IM	Negative	CHINESE PLA GENERAL HOSPITAL	Illumina MiSeq	V4	China_Northern areas	6161	1.50139
ERR2597259	IM.B16	PRJEB26931	Gastric biopsy	Gastric body	Male	46	21.5	Gastric mucosal chronic inflammation accompanying IM	IM	Negative	CHINESE PLA GENERAL HOSPITAL	Illumina MiSeq	V4	China_Northern areas	50321	1.18663
ERR2597260	GC.C18	PRJEB26931	Gastric biopsy	lesion	Female	59	23.6	Gastric non-cardia cancer (diffused type)	GC	Positive	CHINESE PLA GENERAL HOSPITAL	Illumina MiSeq	V4	China_Northern areas	34618	48.6805
ERR2597261	GC.C19	PRJEB26931	Gastric biopsy	lesion	Male	64	22.3	Gastric non-cardia cancer (mixed type)	GC	Positive	CHINESE PLA GENERAL HOSPITAL	Illumina MiSeq	V4	China_Northern areas	17810	57.2858
ERR2597262	GC.A05	PRJEB26931	Gastric biopsy	Gastric antrum	Male	66	20.8	Gasgric cardia cancer (Intestinal type)	GC	Negative	CHINESE PLA GENERAL HOSPITAL	Illumina MiSeq	V4	China_Northern areas	5659	0.15149
ERR2597263	GC.C12	PRJEB26931	Gastric biopsy	lesion	Male	54	21.2	Gasgric cardia cancer (Intestinal type)	GC	Positive	CHINESE PLA GENERAL HOSPITAL	Illumina MiSeq	V4	China_Northern areas	18774	4.25084
ERR2597264	GC.C13	PRJEB26931	Gastric biopsy	lesion	Female	70	20	Gastric non-cardia cancer (diffused type)	GC	Negative	CHINESE PLA GENERAL HOSPITAL	Illumina MiSeq	V4	China_Northern areas	29830	0.536892
ERR2597265	GC.C10	PRJEB26931	Gastric biopsy	lesion	Female	59	23.2	Gastric non-cardia cancer (Intestinal type)	GC	Positive	CHINESE PLA GENERAL HOSPITAL	Illumina MiSeq	V4	China_Northern areas	9386	0.849237
ERR2597266	GC.C11	PRJEB26931	Gastric biopsy	lesion	Female	46	22.7	Gasgric cardia cancer (Mixed type)	GC	Positive	CHINESE PLA GENERAL HOSPITAL	Illumina MiSeq	V4	China_Northern areas	22437	1.49852
ERR2597267	GC.C16	PRJEB26931	Gastric biopsy	lesion	Male	34	23.2	Gastric non-cardia cancer (diffused type)	GC	Positive	CHINESE PLA GENERAL HOSPITAL	Illumina MiSeq	V4	China_Northern areas	13942	96.3987
ERR2597268	GC.C17	PRJEB26931	Gastric biopsy	lesion	Female	46	23.6	Gastric non-cardia cancer (diffused type)	GC	Positive	CHINESE PLA GENERAL HOSPITAL	Illumina MiSeq	V4	China_Northern areas	18742	3.68607
ERR2597269	GC.C14	PRJEB26931	Gastric biopsy	lesion	Female	38	23.4	Gastric non-cardia cancer (diffused type)	GC	Positive	CHINESE PLA GENERAL HOSPITAL	Illumina MiSeq	V4	China_Northern areas	17182	0.451255
ERR2597270	LIN.C04	PRJEB26931	Gastric biopsy	lesion	Female	62	20.3	Gastric low-grade IN	IN	Positive	CHINESE PLA GENERAL HOSPITAL	Illumina MiSeq	V4	China_Northern areas	10448	9.54585
ERR2597271	HC.A30	PRJEB26931	Gastric biopsy	Gastric antrum	Male	66	23.5	Normal gastric mucosa	HC	Negative	CHINESE PLA GENERAL HOSPITAL	Illumina MiSeq	V4	China_Northern areas	8735	3.13827
ERR2597272	HC.B13	PRJEB26931	Gastric biopsy	Gastric body	Male	50	23.2	Normal gastric mucosa	HC	Negative	CHINESE PLA GENERAL HOSPITAL	Illumina MiSeq	V4	China_Northern areas	17091	38.6423
ERR2597273	HIN.B14	PRJEB26931	Gastric biopsy	Gastric body	Male	69	22.7	Gastric high-grade IN	IN	Negative	CHINESE PLA GENERAL HOSPITAL	Illumina MiSeq	V4	China_Northern areas	7063	0.21267
ERR2597274	CG.B08	PRJEB26931	Gastric biopsy	Gastric body	Male	50	20.7	Gastric mucosal chronic inflammation with no atrophic change	SG	Negative	CHINESE PLA GENERAL HOSPITAL	Illumina MiSeq	V4	China_Northern areas	13867	2.86398
ERR2597275	CG.B09	PRJEB26931	Gastric biopsy	Gastric body	Female	46	19.2	Gastric mucosal chronic inflammation with no atrophic change	SG	Negative	CHINESE PLA GENERAL HOSPITAL	Illumina MiSeq	V4	China_Northern areas	10053	3.45938
ERR2597276	CG.B01	PRJEB26931	Gastric biopsy	Gastric body	Male	59	22	Gastric mucosal chronic inflammation with no atrophic change	SG	Negative	CHINESE PLA GENERAL HOSPITAL	Illumina MiSeq	V4	China_Northern areas	29697	14.1687
ERR2597277	CG.B02	PRJEB26931	Gastric biopsy	Gastric body	Female	74	22.6	Gastric mucosal chronic inflammation with no atrophic change	SG	Negative	CHINESE PLA GENERAL HOSPITAL	Illumina MiSeq	V4	China_Northern areas	13352	4.84387
ERR2597278	CG.B03	PRJEB26931	Gastric biopsy	Gastric body	Male	28	21.6	Gastric mucosal chronic inflammation with no atrophic change	SG	Positive	CHINESE PLA GENERAL HOSPITAL	Illumina MiSeq	V4	China_Northern areas	21948	69.5833
ERR2597279	CG.B04	PRJEB26931	Gastric biopsy	Gastric body	Male	53	21.5	Gastric mucosal chronic inflammation with no atrophic change	SG	Positive	CHINESE PLA GENERAL HOSPITAL	Illumina MiSeq	V4	China_Northern areas	24774	71.1948
ERR2597280	CG.B05	PRJEB26931	Gastric biopsy	Gastric body	Female	26	20.1	Gastric mucosal chronic inflammation with no atrophic change	SG	Negative	CHINESE PLA GENERAL HOSPITAL	Illumina MiSeq	V4	China_Northern areas	33722	6.80266
ERR2597281	CG.B06	PRJEB26931	Gastric biopsy	Gastric body	Male	63	20.8	Gastric mucosal chronic inflammation with no atrophic change	SG	Positive	CHINESE PLA GENERAL HOSPITAL	Illumina MiSeq	V4	China_Northern areas	39646	33.6296
ERR2597282	CG.B07	PRJEB26931	Gastric biopsy	Gastric body	Female	33	23.9	Gastric mucosal chronic inflammation with no atrophic change	SG	Negative	CHINESE PLA GENERAL HOSPITAL	Illumina MiSeq	V4	China_Northern areas	23476	33.2321
SRR1176864	44501	PRJNA239281	Gastric biopsy	NA	NA	51	NA	Gastritis	SG	NA	KOREA RESEARCH INSTITUTE OF BIOSCIENCE AND BIOTECH	LS454	V5	Korea	14711	98.3951
SRR1176865	44502	PRJNA239281	Gastric biopsy	NA	NA	62	NA	Cancer	GC	NA	KOREA RESEARCH INSTITUTE OF BIOSCIENCE AND BIOTECH	LS454	V5	Korea	15695	99.069
SRR1176866	44503	PRJNA239281	Gastric biopsy	NA	NA	63	NA	Metaplasia	IM	NA	KOREA RESEARCH INSTITUTE OF BIOSCIENCE AND BIOTECH	LS454	V5	Korea	17831	99.6372
SRR1176867	44504	PRJNA239281	Gastric biopsy	NA	NA	47	NA	Metaplasia	IM	NA	KOREA RESEARCH INSTITUTE OF BIOSCIENCE AND BIOTECH	LS454	V5	Korea	7677	98.9793
SRR1176871	44508	PRJNA239281	Gastric biopsy	NA	NA	36	NA	Gastritis	SG	NA	KOREA RESEARCH INSTITUTE OF BIOSCIENCE AND BIOTECH	LS454	V5	Korea	3579	99.9776
SRR1176874	44510	PRJNA239281	Gastric biopsy	NA	NA	35	NA	Gastritis	SG	NA	KOREA RESEARCH INSTITUTE OF BIOSCIENCE AND BIOTECH	LS454	V5	Korea	19484	93.6752
SRR1176879	44515	PRJNA239281	Gastric biopsy	NA	NA	53	NA	Metaplasia	IM	NA	KOREA RESEARCH INSTITUTE OF BIOSCIENCE AND BIOTECH	LS454	V5	Korea	4061	0
SRR3991008	1CG004.A	PRJNA310127	Gastric biopsy	non-malignant	Male	50	NA	gastric noncardia cancer	CAN	NA	NATIONAL CANCER INSTITUTE	Illumina MiSeq	V3-V4	Mexico	4700	0
SRR3991009	3CG.008.A	PRJNA310127	Gastric biopsy	non-malignant	Male	72	NA	gastric noncardia cancer	CAN	NA	NATIONAL CANCER INSTITUTE	Illumina MiSeq	V3-V4	Mexico	3468	66.9454
SRR3991010	3CG.008.T	PRJNA310127	Gastric biopsy	tumor	Male	72	NA	gastric noncardia cancer	GC	NA	NATIONAL CANCER INSTITUTE	Illumina MiSeq	V3-V4	Mexico	6195	0.0418629
SRR3991011	3CG.009.A	PRJNA310127	Gastric biopsy	non-malignant	Male	76	NA	gastric noncardia cancer	CAN	NA	NATIONAL CANCER INSTITUTE	Illumina MiSeq	V3-V4	Mexico	4507	0
SRR3991013	3CG.014.A	PRJNA310127	Gastric biopsy	non-malignant	Female	58	NA	gastric noncardia cancer	CAN	NA	NATIONAL CANCER INSTITUTE	Illumina MiSeq	V3-V4	Mexico	3762	86.814
SRR3991015	3CG.015.A	PRJNA310127	Gastric biopsy	non-malignant	Female	38	NA	gastric noncardia cancer	CAN	NA	NATIONAL CANCER INSTITUTE	Illumina MiSeq	V3-V4	Mexico	4169	93.4
SRR3991017	3CG.019.A	PRJNA310127	Gastric biopsy	non-malignant	Female	44	NA	gastric noncardia cancer	CAN	NA	NATIONAL CANCER INSTITUTE	Illumina MiSeq	V3-V4	Mexico	10702	63.9627
SRR3991019	3CG.023.A	PRJNA310127	Gastric biopsy	non-malignant	Female	70	NA	gastric noncardia cancer	CAN	NA	NATIONAL CANCER INSTITUTE	Illumina MiSeq	V3-V4	Mexico	9071	0
SRR3991020	3CG.023.T	PRJNA310127	Gastric biopsy	tumor	Female	70	NA	gastric noncardia cancer	GC	NA	NATIONAL CANCER INSTITUTE	Illumina MiSeq	V3-V4	Mexico	6646	0
SRR3991022	3CG011.A	PRJNA310127	Gastric biopsy	non-malignant	Male	75	NA	gastric noncardia cancer	CAN	NA	NATIONAL CANCER INSTITUTE	Illumina MiSeq	V3-V4	Mexico	14267	3.11321
SRR3991023	3CG011.T	PRJNA310127	Gastric biopsy	tumor	Male	75	NA	gastric noncardia cancer	GC	NA	NATIONAL CANCER INSTITUTE	Illumina MiSeq	V3-V4	Mexico	5854	0
SRR3991025	3CG013.T	PRJNA310127	Gastric biopsy	tumor	Female	66	NA	gastric noncardia cancer	GC	NA	NATIONAL CANCER INSTITUTE	Illumina MiSeq	V3-V4	Mexico	7591	3.48518
SRR3991026	3CG016.A	PRJNA310127	Gastric biopsy	non-malignant	Male	70	NA	gastric noncardia cancer	CAN	NA	NATIONAL CANCER INSTITUTE	Illumina MiSeq	V3-V4	Mexico	4521	3.40124
SRR3991027	3CG016.T	PRJNA310127	Gastric biopsy	tumor	Male	70	NA	gastric noncardia cancer	GC	NA	NATIONAL CANCER INSTITUTE	Illumina MiSeq	V3-V4	Mexico	7008	0
SRR3991028	3CG018.A	PRJNA310127	Gastric biopsy	tumor	Female	56	NA	gastric noncardia cancer	GC	NA	NATIONAL CANCER INSTITUTE	Illumina MiSeq	V3-V4	Mexico	4456	68.149
SRR3991029	3CG018.T	PRJNA310127	Gastric biopsy	non-malignant	Female	56	NA	gastric noncardia cancer	CAN	NA	NATIONAL CANCER INSTITUTE	Illumina MiSeq	V3-V4	Mexico	4219	3.2231
SRR3991035	3CG028.A	PRJNA310127	Gastric biopsy	tumor	Female	54	NA	gastric noncardia cancer	GC	NA	NATIONAL CANCER INSTITUTE	Illumina MiSeq	V3-V4	Mexico	9959	70.8041
SRR3991036	3CG028.T	PRJNA310127	Gastric biopsy	non-malignant	Female	54	NA	gastric noncardia cancer	CAN	NA	NATIONAL CANCER INSTITUTE	Illumina MiSeq	V3-V4	Mexico	8421	81.4291
SRR3991037	3CG029.A	PRJNA310127	Gastric biopsy	non-malignant	Male	69	NA	gastric noncardia cancer	CAN	NA	NATIONAL CANCER INSTITUTE	Illumina MiSeq	V3-V4	Mexico	3203	26.3941
SRR3991038	3CG029.T	PRJNA310127	Gastric biopsy	tumor	Male	69	NA	gastric noncardia cancer	GC	NA	NATIONAL CANCER INSTITUTE	Illumina MiSeq	V3-V4	Mexico	4290	0.984318
SRR3991039	3CG031.A	PRJNA310127	Gastric biopsy	non-malignant	Female	75	NA	gastric noncardia cancer	CAN	NA	NATIONAL CANCER INSTITUTE	Illumina MiSeq	V3-V4	Mexico	3986	0
SRR3991040	3CG031.T	PRJNA310127	Gastric biopsy	tumor	Female	75	NA	gastric noncardia cancer	GC	NA	NATIONAL CANCER INSTITUTE	Illumina MiSeq	V3-V4	Mexico	4186	0
SRR3991041	3CG033.A	PRJNA310127	Gastric biopsy	non-malignant	Female	42	NA	gastric noncardia cancer	CAN	NA	NATIONAL CANCER INSTITUTE	Illumina MiSeq	V3-V4	Mexico	4244	89.1574
SRR3991042	3CG033.T	PRJNA310127	Gastric biopsy	tumor	Female	42	NA	gastric noncardia cancer	GC	NA	NATIONAL CANCER INSTITUTE	Illumina MiSeq	V3-V4	Mexico	3117	88.4882
SRR3991047	3CG047.A	PRJNA310127	Gastric biopsy	non-malignant	Male	58	NA	gastric noncardia cancer	CAN	NA	NATIONAL CANCER INSTITUTE	Illumina MiSeq	V3-V4	Mexico	5177	17.8915
SRR3991049	3CG050.A	PRJNA310127	Gastric biopsy	non-malignant	Female	38	NA	gastric noncardia cancer	CAN	NA	NATIONAL CANCER INSTITUTE	Illumina MiSeq	V3-V4	Mexico	4563	10.7487
SRR3991050	3CG051.A	PRJNA310127	Gastric biopsy	non-malignant	Female	82	NA	gastric noncardia cancer	CAN	NA	NATIONAL CANCER INSTITUTE	Illumina MiSeq	V3-V4	Mexico	4729	98.4627
SRR3991051	3CG051.T	PRJNA310127	Gastric biopsy	tumor	Female	82	NA	gastric noncardia cancer	GC	NA	NATIONAL CANCER INSTITUTE	Illumina MiSeq	V3-V4	Mexico	6440	98.0262
SRR3991054	3CG054.A	PRJNA310127	Gastric biopsy	non-malignant	Male	70	NA	gastric noncardia cancer	CAN	NA	NATIONAL CANCER INSTITUTE	Illumina MiSeq	V3-V4	Mexico	4319	98.8224
SRR3991055	3CG059.A	PRJNA310127	Gastric biopsy	non-malignant	Male	57	NA	gastric noncardia cancer	CAN	NA	NATIONAL CANCER INSTITUTE	Illumina MiSeq	V3-V4	Mexico	9520	0.21634
SRR3991058	3CG060.T	PRJNA310127	Gastric biopsy	tumor	Female	81	NA	gastric noncardia cancer	GC	NA	NATIONAL CANCER INSTITUTE	Illumina MiSeq	V3-V4	Mexico	10095	6.24684
SRR3991059	3CG062.A	PRJNA310127	Gastric biopsy	non-malignant	Female	68	NA	gastric noncardia cancer	CAN	NA	NATIONAL CANCER INSTITUTE	Illumina MiSeq	V3-V4	Mexico	4297	0
SRR3991063	3CG068.T	PRJNA310127	Gastric biopsy	tumor	Female	79	NA	gastric noncardia cancer	GC	NA	NATIONAL CANCER INSTITUTE	Illumina MiSeq	V3-V4	Mexico	7896	0
SRR3991064	3CG070.A	PRJNA310127	Gastric biopsy	non-malignant	Male	89	NA	gastric noncardia cancer	CAN	NA	NATIONAL CANCER INSTITUTE	Illumina MiSeq	V3-V4	Mexico	9590	79.4194
SRR3991065	3CG072.A	PRJNA310127	Gastric biopsy	non-malignant	Male	38	NA	gastric noncardia cancer	CAN	NA	NATIONAL CANCER INSTITUTE	Illumina MiSeq	V3-V4	Mexico	3680	1.84633
SRR3991067	3CG074.A	PRJNA310127	Gastric biopsy	non-malignant	Male	76	NA	gastric noncardia cancer	CAN	NA	NATIONAL CANCER INSTITUTE	Illumina MiSeq	V3-V4	Mexico	6588	0
SRR3991068	3CG078.A	PRJNA310127	Gastric biopsy	non-malignant	Female	56	NA	gastric noncardia cancer	CAN	NA	NATIONAL CANCER INSTITUTE	Illumina MiSeq	V3-V4	Mexico	3434	97.4122
SRR3991069	3CG078.T	PRJNA310127	Gastric biopsy	tumor	Female	56	NA	gastric noncardia cancer	GC	NA	NATIONAL CANCER INSTITUTE	Illumina MiSeq	V3-V4	Mexico	3182	99.1552
SRR3991072	3CG080.T	PRJNA310127	Gastric biopsy	tumor	Female	72	NA	gastric noncardia cancer	GC	NA	NATIONAL CANCER INSTITUTE	Illumina MiSeq	V3-V4	Mexico	10791	0
SRR3991073	3CG084.A	PRJNA310127	Gastric biopsy	non-malignant	Female	66	NA	gastric noncardia cancer	CAN	NA	NATIONAL CANCER INSTITUTE	Illumina MiSeq	V3-V4	Mexico	11184	0
SRR3991074	3CG085.A	PRJNA310127	Gastric biopsy	non-malignant	Female	61	NA	gastric noncardia cancer	CAN	NA	NATIONAL CANCER INSTITUTE	Illumina MiSeq	V3-V4	Mexico	6463	68.2307
SRR3991076	3CG092.A	PRJNA310127	Gastric biopsy	non-malignant	Female	57	NA	gastric noncardia cancer	CAN	NA	NATIONAL CANCER INSTITUTE	Illumina MiSeq	V3-V4	Mexico	4534	57.4153
SRR3991079	3CG100.T	PRJNA310127	Gastric biopsy	tumor	Male	45	NA	gastric noncardia cancer	GC	NA	NATIONAL CANCER INSTITUTE	Illumina MiSeq	V3-V4	Mexico	5317	81.6449
SRR3991080	3CG102.A	PRJNA310127	Gastric biopsy	non-malignant	Male	79	NA	gastric noncardia cancer	CAN	NA	NATIONAL CANCER INSTITUTE	Illumina MiSeq	V3-V4	Mexico	4203	79.7365
SRR3991084	3CG106.T	PRJNA310127	Gastric biopsy	tumor	Female	48	NA	gastric noncardia cancer	GC	NA	NATIONAL CANCER INSTITUTE	Illumina MiSeq	V3-V4	Mexico	4587	0
SRR3991085	3CG110.A	PRJNA310127	Gastric biopsy	non-malignant	Female	72	NA	gastric noncardia cancer	CAN	NA	NATIONAL CANCER INSTITUTE	Illumina MiSeq	V3-V4	Mexico	4338	0
SRR3991086	3CG111.A	PRJNA310127	Gastric biopsy	non-malignant	Male	54	NA	gastric noncardia cancer	CAN	NA	NATIONAL CANCER INSTITUTE	Illumina MiSeq	V3-V4	Mexico	7861	0
SRR3991087	3CG113.A	PRJNA310127	Gastric biopsy	non-malignant	Male	60	NA	gastric noncardia cancer	CAN	NA	NATIONAL CANCER INSTITUTE	Illumina MiSeq	V3-V4	Mexico	10667	0
SRR3991088	3CG113.T	PRJNA310127	Gastric biopsy	tumor	Male	60	NA	gastric noncardia cancer	GC	NA	NATIONAL CANCER INSTITUTE	Illumina MiSeq	V3-V4	Mexico	3396	0
SRR3991090	3CG114.T	PRJNA310127	Gastric biopsy	tumor	Male	46	NA	gastric noncardia cancer	GC	NA	NATIONAL CANCER INSTITUTE	Illumina MiSeq	V3-V4	Mexico	5030	0
SRR3991095	3CG126.A	PRJNA310127	Gastric biopsy	non-malignant	Male	80	NA	gastric noncardia cancer	CAN	NA	NATIONAL CANCER INSTITUTE	Illumina MiSeq	V3-V4	Mexico	4872	69.7086
SRR3991096	3CG126.T	PRJNA310127	Gastric biopsy	tumor	Male	80	NA	gastric noncardia cancer	GC	NA	NATIONAL CANCER INSTITUTE	Illumina MiSeq	V3-V4	Mexico	5273	0.0483403
SRR3991099	3CG133.A	PRJNA310127	Gastric biopsy	non-malignant	Female	56	NA	gastric noncardia cancer	CAN	NA	NATIONAL CANCER INSTITUTE	Illumina MiSeq	V3-V4	Mexico	4829	56.2703
SRR3991100	3CG133.T	PRJNA310127	Gastric biopsy	tumor	Female	56	NA	gastric noncardia cancer	GC	NA	NATIONAL CANCER INSTITUTE	Illumina MiSeq	V3-V4	Mexico	5157	37.2553
SRR3991104	3CG139.T	PRJNA310127	Gastric biopsy	tumor	Male	61	NA	gastric noncardia cancer	GC	NA	NATIONAL CANCER INSTITUTE	Illumina MiSeq	V3-V4	Mexico	7967	0.0493583
SRR3991105	3CG146.A	PRJNA310127	Gastric biopsy	non-malignant	Male	71	NA	gastric noncardia cancer	CAN	NA	NATIONAL CANCER INSTITUTE	Illumina MiSeq	V3-V4	Mexico	5570	0
SRR3991110	3CG151.T	PRJNA310127	Gastric biopsy	tumor	Female	77	NA	gastric noncardia cancer	GC	NA	NATIONAL CANCER INSTITUTE	Illumina MiSeq	V3-V4	Mexico	4331	4.4215
SRR3991112	3CG152.T	PRJNA310127	Gastric biopsy	tumor	Female	42	NA	gastric noncardia cancer	GC	NA	NATIONAL CANCER INSTITUTE	Illumina MiSeq	V3-V4	Mexico	4908	33.453
SRR3991117	3CG157.A	PRJNA310127	Gastric biopsy	non-malignant	Male	37	NA	gastric noncardia cancer	CAN	NA	NATIONAL CANCER INSTITUTE	Illumina MiSeq	V3-V4	Mexico	7040	0
SRR3991118	3CG157.T	PRJNA310127	Gastric biopsy	tumor	Male	37	NA	gastric noncardia cancer	GC	NA	NATIONAL CANCER INSTITUTE	Illumina MiSeq	V3-V4	Mexico	5928	0
SRR3991120	3CG161.T	PRJNA310127	Gastric biopsy	tumor	Female	73	NA	gastric noncardia cancer	GC	NA	NATIONAL CANCER INSTITUTE	Illumina MiSeq	V3-V4	Mexico	6485	99.833
SRR3991122	3CG166.A	PRJNA310127	Gastric biopsy	non-malignant	Female	67	NA	gastric noncardia cancer	CAN	NA	NATIONAL CANCER INSTITUTE	Illumina MiSeq	V3-V4	Mexico	8829	0.365434
SRR3991124	3CG167.A	PRJNA310127	Gastric biopsy	non-malignant	Male	57	NA	gastric noncardia cancer	CAN	NA	NATIONAL CANCER INSTITUTE	Illumina MiSeq	V3-V4	Mexico	3449	99.2575
SRR3991127	3CG171.T	PRJNA310127	Gastric biopsy	tumor	Male	80	NA	gastric noncardia cancer	GC	NA	NATIONAL CANCER INSTITUTE	Illumina MiSeq	V3-V4	Mexico	4041	0
SRR3991128	3CG173.A	PRJNA310127	Gastric biopsy	non-malignant	Male	76	NA	gastric noncardia cancer	CAN	NA	NATIONAL CANCER INSTITUTE	Illumina MiSeq	V3-V4	Mexico	3704	0
SRR3991129	3CG173.T	PRJNA310127	Gastric biopsy	tumor	Male	76	NA	gastric noncardia cancer	GC	NA	NATIONAL CANCER INSTITUTE	Illumina MiSeq	V3-V4	Mexico	6937	0
SRR3991137	3CG183.U	PRJNA310127	Gastric biopsy	tumor	Male	74	NA	gastric noncardia cancer	GC	NA	NATIONAL CANCER INSTITUTE	Illumina MiSeq	V3-V4	Mexico	4385	0
SRR3991139	3CG185.A	PRJNA310127	Gastric biopsy	non-malignant	Male	63	NA	gastric noncardia cancer	CAN	NA	NATIONAL CANCER INSTITUTE	Illumina MiSeq	V3-V4	Mexico	9071	0
SRR3991140	CC0031N	PRJNA310127	Gastric biopsy	non-malignant	Male	66	NA	gastric noncardia cancer	CAN	NA	NATIONAL CANCER INSTITUTE	Illumina MiSeq	V3-V4	China_Shanxi	4441	61.3521
SRR3991141	CC0031T	PRJNA310127	Gastric biopsy	tumor	Male	66	NA	gastric noncardia cancer	GC	NA	NATIONAL CANCER INSTITUTE	Illumina MiSeq	V3-V4	China_Shanxi	10282	1.50994
SRR3991148	CC0399N	PRJNA310127	Gastric biopsy	non-malignant	Male	62	NA	gastric noncardia cancer	CAN	NA	NATIONAL CANCER INSTITUTE	Illumina MiSeq	V3-V4	China_Shanxi	4906	64.9462
SRR3991149	CC0399T	PRJNA310127	Gastric biopsy	tumor	Male	62	NA	gastric noncardia cancer	GC	NA	NATIONAL CANCER INSTITUTE	Illumina MiSeq	V3-V4	China_Shanxi	8768	2.07444
SRR3991151	CC0748T	PRJNA310127	Gastric biopsy	tumor	Male	32	NA	gastric noncardia cancer	GC	NA	NATIONAL CANCER INSTITUTE	Illumina MiSeq	V3-V4	China_Shanxi	11264	0.278917
SRR3991152	CC0751N	PRJNA310127	Gastric biopsy	non-malignant	Male	62	NA	gastric noncardia cancer	CAN	NA	NATIONAL CANCER INSTITUTE	Illumina MiSeq	V3-V4	China_Shanxi	8923	99.2925
SRR3991154	CC0753N	PRJNA310127	Gastric biopsy	non-malignant	Male	62	NA	gastric noncardia cancer	CAN	NA	NATIONAL CANCER INSTITUTE	Illumina MiSeq	V3-V4	China_Shanxi	8857	78.5015
SRR3991156	CC0759N	PRJNA310127	Gastric biopsy	non-malignant	Male	66	NA	gastric noncardia cancer	CAN	NA	NATIONAL CANCER INSTITUTE	Illumina MiSeq	V3-V4	China_Shanxi	12690	77.723
SRR3991159	CC0767T	PRJNA310127	Gastric biopsy	tumor	Male	56	NA	gastric noncardia cancer	GC	NA	NATIONAL CANCER INSTITUTE	Illumina MiSeq	V3-V4	China_Shanxi	4932	0.146491
SRR3991160	CC0768N	PRJNA310127	Gastric biopsy	non-malignant	Male	68	NA	gastric noncardia cancer	CAN	NA	NATIONAL CANCER INSTITUTE	Illumina MiSeq	V3-V4	China_Shanxi	6185	99.8126
SRR3991161	CC0768T	PRJNA310127	Gastric biopsy	tumor	Male	68	NA	gastric noncardia cancer	GC	NA	NATIONAL CANCER INSTITUTE	Illumina MiSeq	V3-V4	China_Shanxi	6756	62.4767
SRR3991162	CC0775N	PRJNA310127	Gastric biopsy	non-malignant	Male	70	NA	gastric noncardia cancer	CAN	NA	NATIONAL CANCER INSTITUTE	Illumina MiSeq	V3-V4	China_Shanxi	4592	99.9317
SRR3991164	CC0776N	PRJNA310127	Gastric biopsy	non-malignant	Male	61	NA	gastric noncardia cancer	CAN	NA	NATIONAL CANCER INSTITUTE	Illumina MiSeq	V3-V4	China_Shanxi	9301	85.2086
SRR3991165	CC0776T	PRJNA310127	Gastric biopsy	tumor	Male	61	NA	gastric noncardia cancer	GC	NA	NATIONAL CANCER INSTITUTE	Illumina MiSeq	V3-V4	China_Shanxi	7471	85.4131
SRR3991166	CC0778N	PRJNA310127	Gastric biopsy	non-malignant	Male	58	NA	gastric noncardia cancer	CAN	NA	NATIONAL CANCER INSTITUTE	Illumina MiSeq	V3-V4	China_Shanxi	4773	90.7707
SRR3991167	CC0778T	PRJNA310127	Gastric biopsy	tumor	Male	58	NA	gastric noncardia cancer	GC	NA	NATIONAL CANCER INSTITUTE	Illumina MiSeq	V3-V4	China_Shanxi	12501	2.17902
SRR3991169	CC0793T	PRJNA310127	Gastric biopsy	tumor	Male	69	NA	gastric noncardia cancer	GC	NA	NATIONAL CANCER INSTITUTE	Illumina MiSeq	V3-V4	China_Shanxi	12858	70.4424
SRR3991170	CC0797N	PRJNA310127	Gastric biopsy	non-malignant	Male	65	NA	gastric noncardia cancer	CAN	NA	NATIONAL CANCER INSTITUTE	Illumina MiSeq	V3-V4	China_Shanxi	6406	98.3703
SRR3991171	CC0797T	PRJNA310127	Gastric biopsy	tumor	Male	65	NA	gastric noncardia cancer	GC	NA	NATIONAL CANCER INSTITUTE	Illumina MiSeq	V3-V4	China_Shanxi	3156	55.6763
SRR3991172	CC0803N	PRJNA310127	Gastric biopsy	non-malignant	Male	67	NA	gastric noncardia cancer	CAN	NA	NATIONAL CANCER INSTITUTE	Illumina MiSeq	V3-V4	China_Shanxi	3528	4.78365
SRR3991174	CC0815N	PRJNA310127	Gastric biopsy	non-malignant	Male	64	NA	gastric noncardia cancer	CAN	NA	NATIONAL CANCER INSTITUTE	Illumina MiSeq	V3-V4	China_Shanxi	7476	96.5369
SRR3991176	CC0836N	PRJNA310127	Gastric biopsy	non-malignant	Male	69	NA	gastric noncardia cancer	CAN	NA	NATIONAL CANCER INSTITUTE	Illumina MiSeq	V3-V4	China_Shanxi	5560	3.30657
SRR3991177	CC0836T	PRJNA310127	Gastric biopsy	tumor	Male	69	NA	gastric noncardia cancer	GC	NA	NATIONAL CANCER INSTITUTE	Illumina MiSeq	V3-V4	China_Shanxi	9757	7.12788
SRR3991181	CC0839T	PRJNA310127	Gastric biopsy	tumor	Male	68	NA	gastric noncardia cancer	GC	NA	NATIONAL CANCER INSTITUTE	Illumina MiSeq	V3-V4	China_Shanxi	3955	35.8013
SRR3991182	CC0846N	PRJNA310127	Gastric biopsy	non-malignant	Male	58	NA	gastric noncardia cancer	CAN	NA	NATIONAL CANCER INSTITUTE	Illumina MiSeq	V3-V4	China_Shanxi	5349	92.6862
SRR3991183	CC0846T	PRJNA310127	Gastric biopsy	tumor	Male	58	NA	gastric noncardia cancer	GC	NA	NATIONAL CANCER INSTITUTE	Illumina MiSeq	V3-V4	China_Shanxi	11375	12.1212
SRR3991188	CC0874N	PRJNA310127	Gastric biopsy	non-malignant	Male	60	NA	gastric noncardia cancer	CAN	NA	NATIONAL CANCER INSTITUTE	Illumina MiSeq	V3-V4	China_Shanxi	5552	99.5413
SRR3991190	CC0897N	PRJNA310127	Gastric biopsy	non-malignant	Male	59	NA	gastric noncardia cancer	CAN	NA	NATIONAL CANCER INSTITUTE	Illumina MiSeq	V3-V4	China_Shanxi	4285	0.736249
SRR3991191	CC0897T	PRJNA310127	Gastric biopsy	tumor	Male	59	NA	gastric noncardia cancer	GC	NA	NATIONAL CANCER INSTITUTE	Illumina MiSeq	V3-V4	China_Shanxi	5252	0.0987654
SRR3991192	CC0902N	PRJNA310127	Gastric biopsy	non-malignant	Female	70	NA	gastric noncardia cancer	CAN	NA	NATIONAL CANCER INSTITUTE	Illumina MiSeq	V3-V4	China_Shanxi	5573	82.5246
SRR3991194	CC0908N	PRJNA310127	Gastric biopsy	non-malignant	Male	69	NA	gastric noncardia cancer	CAN	NA	NATIONAL CANCER INSTITUTE	Illumina MiSeq	V3-V4	China_Shanxi	12881	97.5917
SRR3991195	CC0908T	PRJNA310127	Gastric biopsy	tumor	Male	69	NA	gastric noncardia cancer	GC	NA	NATIONAL CANCER INSTITUTE	Illumina MiSeq	V3-V4	China_Shanxi	3490	86.045
SRR3991197	CC0928T	PRJNA310127	Gastric biopsy	tumor	Male	51	NA	gastric noncardia cancer	GC	NA	NATIONAL CANCER INSTITUTE	Illumina MiSeq	V3-V4	China_Shanxi	15204	3.32154
SRR3991198	CC0943N	PRJNA310127	Gastric biopsy	non-malignant	Male	61	NA	gastric noncardia cancer	CAN	NA	NATIONAL CANCER INSTITUTE	Illumina MiSeq	V3-V4	China_Shanxi	5956	98.4566
SRR3991199	CC0943T	PRJNA310127	Gastric biopsy	tumor	Male	61	NA	gastric noncardia cancer	GC	NA	NATIONAL CANCER INSTITUTE	Illumina MiSeq	V3-V4	China_Shanxi	3455	11.9666
SRR3991200	CC0947N	PRJNA310127	Gastric biopsy	non-malignant	Male	64	NA	gastric noncardia cancer	CAN	NA	NATIONAL CANCER INSTITUTE	Illumina MiSeq	V3-V4	China_Shanxi	3225	89.9385
SRR3991202	CC0951N	PRJNA310127	Gastric biopsy	non-malignant	Male	54	NA	gastric noncardia cancer	CAN	NA	NATIONAL CANCER INSTITUTE	Illumina MiSeq	V3-V4	China_Shanxi	5917	1.44994
SRR3991203	CC0951T	PRJNA310127	Gastric biopsy	tumor	Male	54	NA	gastric noncardia cancer	GC	NA	NATIONAL CANCER INSTITUTE	Illumina MiSeq	V3-V4	China_Shanxi	3211	0.597289
SRR3991205	CC0954T	PRJNA310127	Gastric biopsy	tumor	Male	70	NA	gastric noncardia cancer	GC	NA	NATIONAL CANCER INSTITUTE	Illumina MiSeq	V3-V4	China_Shanxi	3397	50.0956
SRR3991206	CC0957N	PRJNA310127	Gastric biopsy	non-malignant	Male	67	NA	gastric noncardia cancer	CAN	NA	NATIONAL CANCER INSTITUTE	Illumina MiSeq	V3-V4	China_Shanxi	16272	91.9611
SRR3991208	CC1017N	PRJNA310127	Gastric biopsy	non-malignant	Male	63	NA	gastric noncardia cancer	CAN	NA	NATIONAL CANCER INSTITUTE	Illumina MiSeq	V3-V4	China_Shanxi	4976	16.6731
SRR3991209	CC1017T	PRJNA310127	Gastric biopsy	tumor	Male	63	NA	gastric noncardia cancer	GC	NA	NATIONAL CANCER INSTITUTE	Illumina MiSeq	V3-V4	China_Shanxi	8939	0.0324781
SRR3991210	CC1028N	PRJNA310127	Gastric biopsy	non-malignant	Male	66	NA	gastric noncardia cancer	CAN	NA	NATIONAL CANCER INSTITUTE	Illumina MiSeq	V3-V4	China_Shanxi	12850	0.402962
SRR3991211	CC1028T	PRJNA310127	Gastric biopsy	tumor	Male	66	NA	gastric noncardia cancer	GC	NA	NATIONAL CANCER INSTITUTE	Illumina MiSeq	V3-V4	China_Shanxi	3469	0
SRR3991212	CC1045N	PRJNA310127	Gastric biopsy	non-malignant	Female	68	NA	gastric noncardia cancer	CAN	NA	NATIONAL CANCER INSTITUTE	Illumina MiSeq	V3-V4	China_Shanxi	3389	36.0531
SRR3991213	CC1045T	PRJNA310127	Gastric biopsy	tumor	Female	68	NA	gastric noncardia cancer	GC	NA	NATIONAL CANCER INSTITUTE	Illumina MiSeq	V3-V4	China_Shanxi	4994	1.00938
SRR3991214	CC1059N	PRJNA310127	Gastric biopsy	non-malignant	Female	50	NA	gastric noncardia cancer	CAN	NA	NATIONAL CANCER INSTITUTE	Illumina MiSeq	V3-V4	China_Shanxi	5102	0
SRR3991215	CC1059T	PRJNA310127	Gastric biopsy	tumor	Female	50	NA	gastric noncardia cancer	GC	NA	NATIONAL CANCER INSTITUTE	Illumina MiSeq	V3-V4	China_Shanxi	5274	0.363866
SRR3991216	CC1093N	PRJNA310127	Gastric biopsy	non-malignant	Male	64	NA	gastric noncardia cancer	CAN	NA	NATIONAL CANCER INSTITUTE	Illumina MiSeq	V3-V4	China_Shanxi	3527	97.0458
SRR3991217	CC1093T	PRJNA310127	Gastric biopsy	tumor	Male	64	NA	gastric noncardia cancer	GC	NA	NATIONAL CANCER INSTITUTE	Illumina MiSeq	V3-V4	China_Shanxi	9989	0.25
SRR3991218	CC1148N	PRJNA310127	Gastric biopsy	non-malignant	Male	63	NA	gastric noncardia cancer	CAN	NA	NATIONAL CANCER INSTITUTE	Illumina MiSeq	V3-V4	China_Shanxi	4686	0
SRR3991219	CC1148T	PRJNA310127	Gastric biopsy	tumor	Male	63	NA	gastric noncardia cancer	GC	NA	NATIONAL CANCER INSTITUTE	Illumina MiSeq	V3-V4	China_Shanxi	14052	0.0140449
SRR3991220	CC1150N	PRJNA310127	Gastric biopsy	non-malignant	Male	59	NA	gastric noncardia cancer	CAN	NA	NATIONAL CANCER INSTITUTE	Illumina MiSeq	V3-V4	China_Shanxi	5261	73.3202
SRR3991221	CC1150T	PRJNA310127	Gastric biopsy	tumor	Male	59	NA	gastric noncardia cancer	GC	NA	NATIONAL CANCER INSTITUTE	Illumina MiSeq	V3-V4	China_Shanxi	7685	0.432277
SRR3991222	CC1168N	PRJNA310127	Gastric biopsy	non-malignant	Female	60	NA	gastric noncardia cancer	CAN	NA	NATIONAL CANCER INSTITUTE	Illumina MiSeq	V3-V4	China_Shanxi	10252	93.5444
SRR3991223	CC1168T	PRJNA310127	Gastric biopsy	tumor	Female	60	NA	gastric noncardia cancer	GC	NA	NATIONAL CANCER INSTITUTE	Illumina MiSeq	V3-V4	China_Shanxi	3520	2.19221
SRR3991224	CC1177N	PRJNA310127	Gastric biopsy	non-malignant	Female	59	NA	gastric noncardia cancer	CAN	NA	NATIONAL CANCER INSTITUTE	Illumina MiSeq	V3-V4	China_Shanxi	4756	98.3814
SRR3991226	CC1181N	PRJNA310127	Gastric biopsy	non-malignant	Male	32	NA	gastric noncardia cancer	CAN	NA	NATIONAL CANCER INSTITUTE	Illumina MiSeq	V3-V4	China_Shanxi	5413	0.0702864
SRR3991227	CC1181T	PRJNA310127	Gastric biopsy	tumor	Male	32	NA	gastric noncardia cancer	GC	NA	NATIONAL CANCER INSTITUTE	Illumina MiSeq	V3-V4	China_Shanxi	9262	0
SRR3991229	CC1182T	PRJNA310127	Gastric biopsy	tumor	Male	70	NA	gastric noncardia cancer	GC	NA	NATIONAL CANCER INSTITUTE	Illumina MiSeq	V3-V4	China_Shanxi	4374	12.7481
SRR3991230	CC1189N	PRJNA310127	Gastric biopsy	non-malignant	Male	62	NA	gastric noncardia cancer	CAN	NA	NATIONAL CANCER INSTITUTE	Illumina MiSeq	V3-V4	China_Shanxi	4878	80.4239
SRR3991233	CC1196N	PRJNA310127	Gastric biopsy	non-malignant	Male	63	NA	gastric noncardia cancer	CAN	NA	NATIONAL CANCER INSTITUTE	Illumina MiSeq	V3-V4	China_Shanxi	9307	42.3148
SRR3991235	CC1197N	PRJNA310127	Gastric biopsy	non-malignant	Male	51	NA	gastric noncardia cancer	CAN	NA	NATIONAL CANCER INSTITUTE	Illumina MiSeq	V3-V4	China_Shanxi	4125	6.44516
SRR3991236	CC1197T	PRJNA310127	Gastric biopsy	tumor	Male	51	NA	gastric noncardia cancer	GC	NA	NATIONAL CANCER INSTITUTE	Illumina MiSeq	V3-V4	China_Shanxi	7352	0.0661084
SRR3991239	CC1207T	PRJNA310127	Gastric biopsy	tumor	Male	68	NA	gastric noncardia cancer	GC	NA	NATIONAL CANCER INSTITUTE	Illumina MiSeq	V3-V4	China_Shanxi	6279	0.213276
SRR3991240	CC1215N	PRJNA310127	Gastric biopsy	non-malignant	Male	48	NA	gastric noncardia cancer	CAN	NA	NATIONAL CANCER INSTITUTE	Illumina MiSeq	V3-V4	China_Shanxi	3657	73.6837
SRR3991241	CC1215T	PRJNA310127	Gastric biopsy	tumor	Male	48	NA	gastric noncardia cancer	GC	NA	NATIONAL CANCER INSTITUTE	Illumina MiSeq	V3-V4	China_Shanxi	7130	40.5904
SRR3991246	CC1244N	PRJNA310127	Gastric biopsy	non-malignant	Female	64	NA	gastric noncardia cancer	CAN	NA	NATIONAL CANCER INSTITUTE	Illumina MiSeq	V3-V4	China_Shanxi	3496	72.9554
SRR3991247	CC1244T	PRJNA310127	Gastric biopsy	tumor	Female	64	NA	gastric noncardia cancer	GC	NA	NATIONAL CANCER INSTITUTE	Illumina MiSeq	V3-V4	China_Shanxi	7497	1.71936
SRR3991251	CC1249T	PRJNA310127	Gastric biopsy	tumor	Male	60	NA	gastric noncardia cancer	GC	NA	NATIONAL CANCER INSTITUTE	Illumina MiSeq	V3-V4	China_Shanxi	3551	3.31969
SRR3991252	CC1251N	PRJNA310127	Gastric biopsy	non-malignant	Male	67	NA	gastric noncardia cancer	CAN	NA	NATIONAL CANCER INSTITUTE	Illumina MiSeq	V3-V4	China_Shanxi	5158	99.9121
SRR3991256	CC1261N	PRJNA310127	Gastric biopsy	non-malignant	Male	47	NA	gastric noncardia cancer	CAN	NA	NATIONAL CANCER INSTITUTE	Illumina MiSeq	V3-V4	China_Shanxi	11606	98.6589
SRR3991258	CC1265N	PRJNA310127	Gastric biopsy	non-malignant	Male	69	NA	gastric noncardia cancer	CAN	NA	NATIONAL CANCER INSTITUTE	Illumina MiSeq	V3-V4	China_Shanxi	3658	37.5863
SRR3991262	CC1269N	PRJNA310127	Gastric biopsy	non-malignant	Male	68	NA	gastric noncardia cancer	CAN	NA	NATIONAL CANCER INSTITUTE	Illumina MiSeq	V3-V4	China_Shanxi	8601	99.2597
SRR3991264	CC1273N	PRJNA310127	Gastric biopsy	non-malignant	Male	65	NA	gastric noncardia cancer	CAN	NA	NATIONAL CANCER INSTITUTE	Illumina MiSeq	V3-V4	China_Shanxi	4507	75.1455
SRR3991265	CC1273T	PRJNA310127	Gastric biopsy	tumor	Male	65	NA	gastric noncardia cancer	GC	NA	NATIONAL CANCER INSTITUTE	Illumina MiSeq	V3-V4	China_Shanxi	3970	1.63864
SRR3991266	CC1307N	PRJNA310127	Gastric biopsy	non-malignant	Male	45	NA	gastric noncardia cancer	CAN	NA	NATIONAL CANCER INSTITUTE	Illumina MiSeq	V3-V4	China_Shanxi	4123	99.0214
SRR3991268	CC1312N	PRJNA310127	Gastric biopsy	non-malignant	Male	65	NA	gastric noncardia cancer	CAN	NA	NATIONAL CANCER INSTITUTE	Illumina MiSeq	V3-V4	China_Shanxi	4117	97.7851
SRR3991269	CC1312T	PRJNA310127	Gastric biopsy	tumor	Male	65	NA	gastric noncardia cancer	GC	NA	NATIONAL CANCER INSTITUTE	Illumina MiSeq	V3-V4	China_Shanxi	3448	0.0706589
SRR3991271	CC1315T	PRJNA310127	Gastric biopsy	tumor	Female	59	NA	gastric noncardia cancer	GC	NA	NATIONAL CANCER INSTITUTE	Illumina MiSeq	V3-V4	China_Shanxi	3891	0
SRR3991276	CC1454T	PRJNA310127	Gastric biopsy	tumor	Female	50	NA	gastric noncardia cancer	GC	NA	NATIONAL CANCER INSTITUTE	Illumina MiSeq	V3-V4	China_Shanxi	3401	65.7622
SRR3991282	CC1472T	PRJNA310127	Gastric biopsy	tumor	Male	66	NA	gastric noncardia cancer	GC	NA	NATIONAL CANCER INSTITUTE	Illumina MiSeq	V3-V4	China_Shanxi	3225	2.43363
SRR3991285	CC1485N	PRJNA310127	Gastric biopsy	non-malignant	Male	59	NA	gastric noncardia cancer	CAN	NA	NATIONAL CANCER INSTITUTE	Illumina MiSeq	V3-V4	China_Shanxi	3333	28.0819
SRR3991286	CC1485T	PRJNA310127	Gastric biopsy	tumor	Male	59	NA	gastric noncardia cancer	GC	NA	NATIONAL CANCER INSTITUTE	Illumina MiSeq	V3-V4	China_Shanxi	4236	1.65207
SRR3991289	CC4038N	PRJNA310127	Gastric biopsy	non-malignant	Male	50	NA	gastric noncardia cancer	CAN	NA	NATIONAL CANCER INSTITUTE	Illumina MiSeq	V3-V4	China_Shanxi	4828	68.5601
SRR3991291	CC4045N	PRJNA310127	Gastric biopsy	non-malignant	Male	62	NA	gastric noncardia cancer	CAN	NA	NATIONAL CANCER INSTITUTE	Illumina MiSeq	V3-V4	China_Shanxi	4946	98.9625
SRR3991292	CC4045T	PRJNA310127	Gastric biopsy	tumor	Male	62	NA	gastric noncardia cancer	GC	NA	NATIONAL CANCER INSTITUTE	Illumina MiSeq	V3-V4	China_Shanxi	3502	2.06535
SRR3991293	CC5160N	PRJNA310127	Gastric biopsy	non-malignant	Male	59	NA	gastric noncardia cancer	CAN	NA	NATIONAL CANCER INSTITUTE	Illumina MiSeq	V3-V4	China_Shanxi	4383	63.1201
SRR3991294	CC5160T	PRJNA310127	Gastric biopsy	tumor	Male	59	NA	gastric noncardia cancer	GC	NA	NATIONAL CANCER INSTITUTE	Illumina MiSeq	V3-V4	China_Shanxi	4267	0.196764
SRR3991296	CC5411T	PRJNA310127	Gastric biopsy	tumor	Male	67	NA	gastric noncardia cancer	GC	NA	NATIONAL CANCER INSTITUTE	Illumina MiSeq	V3-V4	China_Shanxi	5119	0
SRR5269741	HK15DT248.v4	PRJNA375772	Gastric biopsy	fundus	Female	55	NA	Atrophic gastritis	AG	NA	CUHK Shenzhen research institute	LS454	V4	China_Xian	28637	0.291023
SRR5269742	HK12T244.v4	PRJNA375772	Gastric biopsy	body	Male	66	NA	Superficial gastritis	SG	NA	CUHK Shenzhen research institute	LS454	V4	China_Xian	45896	0.0671539
SRR5269743	AG30237.v4	PRJNA375772	Gastric biopsy	fundus	Female	60	NA	Carcinoma_adjacent normal	CAN	NA	CUHK Shenzhen research institute	LS454	V4	China_Inner Mongolia	25142	0.182964
SRR5269744	YJ_N6.v4	PRJNA375772	Gastric biopsy	antrum	Male	72	NA	Carcinoma_adjacent normal	CAN	NA	CUHK Shenzhen research institute	LS454	V4	China_Xian	27940	1.56331
SRR5269745	YJ_N5.v4	PRJNA375772	Gastric biopsy	body	Male	57	NA	Carcinoma_adjacent normal	CAN	NA	CUHK Shenzhen research institute	LS454	V4	China_Xian	28201	0.93985
SRR5269746	YJ_N4.v4	PRJNA375772	Gastric biopsy	cardia	Male	63	NA	Carcinoma_adjacent normal	CAN	NA	CUHK Shenzhen research institute	LS454	V4	China_Xian	27714	2.10218
SRR5269747	YJ_N3.v4	PRJNA375772	Gastric biopsy	cardia	Male	52	NA	Carcinoma_adjacent normal	CAN	NA	CUHK Shenzhen research institute	LS454	V4	China_Xian	35292	9.98985
SRR5269748	YJ_N2.v4	PRJNA375772	Gastric biopsy	body	Male	57	NA	Carcinoma_adjacent normal	CAN	NA	CUHK Shenzhen research institute	LS454	V4	China_Xian	31982	0.851657
SRR5269750	YJ_N_21.v4	PRJNA375772	Gastric biopsy	antrum	Female	34	NA	Carcinoma_adjacent normal	CAN	NA	CUHK Shenzhen research institute	LS454	V4	China_Xian	21198	21.3954
SRR5269751	YJ_N_20.v4	PRJNA375772	Gastric biopsy	antrum	Male	54	NA	Atrophic gastritis	AG	NA	CUHK Shenzhen research institute	LS454	V4	China_Xian	23662	2.80877
SRR5269752	YJ_N_19.v4	PRJNA375772	Gastric biopsy	body	Male	57	NA	Superficial gastritis	SG	NA	CUHK Shenzhen research institute	LS454	V4	China_Xian	22358	1.72028
SRR5269753	YJ_Ca6.v4	PRJNA375772	Gastric biopsy	antrum	Male	72	NA	Gastric cancer	GC	NA	CUHK Shenzhen research institute	LS454	V4	China_Xian	20412	1.16045
SRR5269754	YJ_Ca5.v4	PRJNA375772	Gastric biopsy	body	Male	57	NA	Gastric cancer	GC	NA	CUHK Shenzhen research institute	LS454	V4	China_Xian	16561	6.59143
SRR5269755	YJ_Ca4.v4	PRJNA375772	Gastric biopsy	cardia	Male	63	NA	Gastric cancer	GC	NA	CUHK Shenzhen research institute	LS454	V4	China_Xian	19741	1.31878
SRR5269756	YJ_Ca3.v4	PRJNA375772	Gastric biopsy	cardia	Male	52	NA	Gastric cancer	GC	NA	CUHK Shenzhen research institute	LS454	V4	China_Xian	17397	1.43492
SRR5269757	YJ_Ca2.v4	PRJNA375772	Gastric biopsy	body	Male	57	NA	Gastric cancer	GC	NA	CUHK Shenzhen research institute	LS454	V4	China_Xian	24108	1.18836
SRR5269758	YJ_ca21.v4	PRJNA375772	Gastric biopsy	antrum	Female	34	NA	Gastric cancer	GC	NA	CUHK Shenzhen research institute	LS454	V4	China_Xian	15418	3.10791
SRR5269760	YJ_Ca_20.v4	PRJNA375772	Gastric biopsy	antrum	Male	54	NA	Atrophic gastritis	AG	NA	CUHK Shenzhen research institute	LS454	V4	China_Xian	19218	2.17065
SRR5269761	YJ_Ca_19.v4	PRJNA375772	Gastric biopsy	body	Male	57	NA	Superficial gastritis	SG	NA	CUHK Shenzhen research institute	LS454	V4	China_Xian	41820	4.83448
SRR5269762	NAG47.v4	PRJNA375772	Gastric biopsy	antrum	Female	48	NA	Superficial gastritis	SG	NA	CUHK Shenzhen research institute	LS454	V4	China_Inner Mongolia	44766	8.70564
SRR5269763	NAG46.v4	PRJNA375772	Gastric biopsy	antrum	Male	56	NA	Superficial gastritis	SG	NA	CUHK Shenzhen research institute	LS454	V4	China_Inner Mongolia	22445	6.2033
SRR5269764	NAG45.v4	PRJNA375772	Gastric biopsy	antrum	Male	58	NA	Superficial gastritis	SG	NA	CUHK Shenzhen research institute	LS454	V4	China_Inner Mongolia	19379	2.99918
SRR5269765	NAG44.v4	PRJNA375772	Gastric biopsy	antrum	Male	61	NA	Superficial gastritis	SG	NA	CUHK Shenzhen research institute	LS454	V4	China_Inner Mongolia	21398	3.46078
SRR5269766	NAG43.v4	PRJNA375772	Gastric biopsy	antrum	Female	40	NA	Superficial gastritis	SG	NA	CUHK Shenzhen research institute	LS454	V4	China_Inner Mongolia	43739	1.20496
SRR5269767	NAG41.v4	PRJNA375772	Gastric biopsy	antrum	Female	40	NA	Superficial gastritis	SG	NA	CUHK Shenzhen research institute	LS454	V4	China_Inner Mongolia	43372	1.31053
SRR5269768	NAG35.v4	PRJNA375772	Gastric biopsy	antrum	Female	63	NA	Superficial gastritis	SG	NA	CUHK Shenzhen research institute	LS454	V4	China_Inner Mongolia	39204	30.1942
SRR5269769	HK_9_Dou.v4	PRJNA375772	Gastric biopsy	antrum	Male	50	NA	Atrophic gastritis	AG	NA	CUHK Shenzhen research institute	LS454	V4	China_Xian	23291	2.82805
SRR5269770	HK_8_T.v4	PRJNA375772	Gastric biopsy	body	Female	60	NA	Intestinal metaplasia	IM	NA	CUHK Shenzhen research institute	LS454	V4	China_Xian	38904	69.0412
SRR5269771	HK_8_Dou.v4	PRJNA375772	Gastric biopsy	antrum	Female	60	NA	Intestinal metaplasia	IM	NA	CUHK Shenzhen research institute	LS454	V4	China_Xian	33620	41.3382
SRR5269772	HK_8_Di.v4	PRJNA375772	Gastric biopsy	fundus	Female	60	NA	Intestinal metaplasia	IM	NA	CUHK Shenzhen research institute	LS454	V4	China_Xian	32751	40.368
SRR5269773	HK_7_T.v4	PRJNA375772	Gastric biopsy	body	Male	42	NA	Superficial gastritis	SG	NA	CUHK Shenzhen research institute	LS454	V4	China_Xian	33434	5.35436
SRR5269774	HK_7_Dou.v4	PRJNA375772	Gastric biopsy	antrum	Male	42	NA	Superficial gastritis	SG	NA	CUHK Shenzhen research institute	LS454	V4	China_Xian	25891	9.47976
SRR5269775	HK_7_Di.v4	PRJNA375772	Gastric biopsy	fundus	Male	42	NA	Superficial gastritis	SG	NA	CUHK Shenzhen research institute	LS454	V4	China_Xian	35975	17.2689
SRR5269776	HK_6_T.v4	PRJNA375772	Gastric biopsy	body	Female	42	NA	Intestinal metaplasia	IM	NA	CUHK Shenzhen research institute	LS454	V4	China_Xian	29696	6.42593
SRR5269777	HK_6_Dou.v4	PRJNA375772	Gastric biopsy	antrum	Female	42	NA	Intestinal metaplasia	IM	NA	CUHK Shenzhen research institute	LS454	V4	China_Xian	24238	10.4786
SRR5269778	HK_6_Di.v4	PRJNA375772	Gastric biopsy	fundus	Female	42	NA	Intestinal metaplasia	IM	NA	CUHK Shenzhen research institute	LS454	V4	China_Xian	47052	3.29144
SRR5269779	HK_5_T.v4	PRJNA375772	Gastric biopsy	body	Female	63	NA	Intestinal metaplasia	IM	NA	CUHK Shenzhen research institute	LS454	V4	China_Xian	30514	3.82341
SRR5269780	HK_5_Dou.v4	PRJNA375772	Gastric biopsy	antrum	Female	63	NA	Intestinal metaplasia	IM	NA	CUHK Shenzhen research institute	LS454	V4	China_Xian	33920	7.10771
SRR5269781	HK_5_Di.v4	PRJNA375772	Gastric biopsy	fundus	Female	63	NA	Intestinal metaplasia	IM	NA	CUHK Shenzhen research institute	LS454	V4	China_Xian	28396	19.9522
SRR5269782	HK_4_T.v4	PRJNA375772	Gastric biopsy	body	Female	71	NA	Atrophic gastritis	AG	NA	CUHK Shenzhen research institute	LS454	V4	China_Xian	24842	3.98241
SRR5269783	HK_4_Dou.v4	PRJNA375772	Gastric biopsy	antrum	Female	71	NA	Atrophic gastritis	AG	NA	CUHK Shenzhen research institute	LS454	V4	China_Xian	28313	6.33656
SRR5269784	HK_4_Di.v4	PRJNA375772	Gastric biopsy	fundus	Female	71	NA	Atrophic gastritis	AG	NA	CUHK Shenzhen research institute	LS454	V4	China_Xian	29058	5.30695
SRR5269786	HK_38_Dou.v4	PRJNA375772	Gastric biopsy	antrum	Male	58	NA	Superficial gastritis	SG	NA	CUHK Shenzhen research institute	LS454	V4	China_Xian	25402	0.715686
SRR5269787	HK_38_Di.v4	PRJNA375772	Gastric biopsy	fundus	Male	58	NA	Superficial gastritis	SG	NA	CUHK Shenzhen research institute	LS454	V4	China_Xian	24716	0.712086
SRR5269788	HK_37_T.v4	PRJNA375772	Gastric biopsy	body	Male	48	NA	Intestinal metaplasia	IM	NA	CUHK Shenzhen research institute	LS454	V4	China_Xian	23077	6.3415
SRR5269789	HK_37_Dou.v4	PRJNA375772	Gastric biopsy	antrum	Male	48	NA	Intestinal metaplasia	IM	NA	CUHK Shenzhen research institute	LS454	V4	China_Xian	22023	6.66255
SRR5269790	HK_37_Di.v4	PRJNA375772	Gastric biopsy	fundus	Male	48	NA	Intestinal metaplasia	IM	NA	CUHK Shenzhen research institute	LS454	V4	China_Xian	17776	1.72824
SRR5269791	HK_36_T.v4	PRJNA375772	Gastric biopsy	body	Female	49	NA	Atrophic gastritis	AG	NA	CUHK Shenzhen research institute	LS454	V4	China_Xian	29566	1.31394
SRR5269792	HK_36_Dou.v4	PRJNA375772	Gastric biopsy	antrum	Female	49	NA	Atrophic gastritis	AG	NA	CUHK Shenzhen research institute	LS454	V4	China_Xian	25359	0.559093
SRR5269793	HK_36_Di.v4	PRJNA375772	Gastric biopsy	fundus	Female	49	NA	Atrophic gastritis	AG	NA	CUHK Shenzhen research institute	LS454	V4	China_Xian	32233	0.716561
SRR5269794	HK_35_Dou.v4	PRJNA375772	Gastric biopsy	antrum	Male	56	NA	Intestinal metaplasia	IM	NA	CUHK Shenzhen research institute	LS454	V4	China_Xian	22890	0.613912
SRR5269795	HK_35_Di.v4	PRJNA375772	Gastric biopsy	fundus	Male	56	NA	Intestinal metaplasia	IM	NA	CUHK Shenzhen research institute	LS454	V4	China_Xian	22091	0.773424
SRR5269796	HK_34_Dou.v4	PRJNA375772	Gastric biopsy	antrum	Female	53	NA	Superficial gastritis	SG	NA	CUHK Shenzhen research institute	LS454	V4	China_Xian	30295	4.06203
SRR5269797	HK_34_Di.v4	PRJNA375772	Gastric biopsy	fundus	Female	53	NA	Superficial gastritis	SG	NA	CUHK Shenzhen research institute	LS454	V4	China_Xian	37387	0.414783
SRR5269798	HK_33_T.v4	PRJNA375772	Gastric biopsy	body	Female	53	NA	Atrophic gastritis	AG	NA	CUHK Shenzhen research institute	LS454	V4	China_Xian	21117	5.16659
SRR5269799	HK_33_Dou.v4	PRJNA375772	Gastric biopsy	antrum	Female	53	NA	Atrophic gastritis	AG	NA	CUHK Shenzhen research institute	LS454	V4	China_Xian	21144	4.03162
SRR5269800	HK_33_Di.v4	PRJNA375772	Gastric biopsy	fundus	Female	53	NA	Atrophic gastritis	AG	NA	CUHK Shenzhen research institute	LS454	V4	China_Xian	18785	1.23253
SRR5269801	HK_31_T.v4	PRJNA375772	Gastric biopsy	body	Female	55	NA	Atrophic gastritis	AG	NA	CUHK Shenzhen research institute	LS454	V4	China_Xian	20832	13.1878
SRR5269802	HK_31_Dou.v4	PRJNA375772	Gastric biopsy	antrum	Female	55	NA	Atrophic gastritis	AG	NA	CUHK Shenzhen research institute	LS454	V4	China_Xian	27055	21.9259
SRR5269803	HK_31_Di.v4	PRJNA375772	Gastric biopsy	fundus	Female	55	NA	Atrophic gastritis	AG	NA	CUHK Shenzhen research institute	LS454	V4	China_Xian	22144	41.7487
SRR5269804	HK_3_T.v4	PRJNA375772	Gastric biopsy	body	Male	64	NA	Intestinal metaplasia	IM	NA	CUHK Shenzhen research institute	LS454	V4	China_Xian	22286	2.95641
SRR5269805	HK_3_Dou.v4	PRJNA375772	Gastric biopsy	antrum	Male	64	NA	Intestinal metaplasia	IM	NA	CUHK Shenzhen research institute	LS454	V4	China_Xian	33187	19.4098
SRR5269806	HK_3_Di.v4	PRJNA375772	Gastric biopsy	fundus	Male	64	NA	Intestinal metaplasia	IM	NA	CUHK Shenzhen research institute	LS454	V4	China_Xian	27754	32.7674
SRR5269807	AG51.v4	PRJNA375772	Gastric biopsy	antrum	Female	56	NA	Superficial gastritis	SG	NA	CUHK Shenzhen research institute	LS454	V4	China_Inner Mongolia	45321	2.20026
SRR5269808	AG50X.v4	PRJNA375772	Gastric biopsy	antrum	Male	51	NA	Superficial gastritis	SG	NA	CUHK Shenzhen research institute	LS454	V4	China_Inner Mongolia	33203	34.1821
SRR5269809	AG50.v4	PRJNA375772	Gastric biopsy	antrum	Female	59	NA	Superficial gastritis	SG	NA	CUHK Shenzhen research institute	LS454	V4	China_Inner Mongolia	30967	68.2223
SRR5269812	AG36.v4	PRJNA375772	Gastric biopsy	NA	Female	46	NA	Carcinoma_adjacent normal	CAN	NA	CUHK Shenzhen research institute	LS454	V4	China_Inner Mongolia	30801	17.3199
SRR5269813	973_22_T.v4	PRJNA375772	Gastric biopsy	body	Male	33	NA	Superficial gastritis	SG	NA	CUHK Shenzhen research institute	LS454	V4	China_Xian	28437	7.43845
SRR5269814	973_22_Di.v4	PRJNA375772	Gastric biopsy	fundus	Male	33	NA	Superficial gastritis	SG	NA	CUHK Shenzhen research institute	LS454	V4	China_Xian	31035	2.18312
SRR5269815	973_21_T.v4	PRJNA375772	Gastric biopsy	body	Female	47	NA	Superficial gastritis	SG	NA	CUHK Shenzhen research institute	LS454	V4	China_Xian	41193	0.238949
SRR5269816	973_21_Dou.v4	PRJNA375772	Gastric biopsy	antrum	Female	47	NA	Superficial gastritis	SG	NA	CUHK Shenzhen research institute	LS454	V4	China_Xian	25447	1.36933
SRR5269817	973_21_Di.v4	PRJNA375772	Gastric biopsy	fundus	Female	47	NA	Superficial gastritis	SG	NA	CUHK Shenzhen research institute	LS454	V4	China_Xian	34003	0.320465
SRR5269818	973_20_T.v4	PRJNA375772	Gastric biopsy	body	Female	42	NA	Atrophic gastritis	AG	NA	CUHK Shenzhen research institute	LS454	V4	China_Xian	25990	9.52551
SRR5269819	973_20_Dou.v4	PRJNA375772	Gastric biopsy	antrum	Female	42	NA	Atrophic gastritis	AG	NA	CUHK Shenzhen research institute	LS454	V4	China_Xian	34195	15.7533
SRR5269820	973_20_Di.v4	PRJNA375772	Gastric biopsy	fundus	Female	42	NA	Atrophic gastritis	AG	NA	CUHK Shenzhen research institute	LS454	V4	China_Xian	25611	18.2548
SRR5269821	973_19_T.v4	PRJNA375772	Gastric biopsy	body	Male	62	NA	Atrophic gastritis	AG	NA	CUHK Shenzhen research institute	LS454	V4	China_Xian	17716	2.10695
SRR5269822	973_19_Dou.v4	PRJNA375772	Gastric biopsy	antrum	Male	62	NA	Atrophic gastritis	AG	NA	CUHK Shenzhen research institute	LS454	V4	China_Xian	5065	4.58126
SRR5269823	973_19_Di.v4	PRJNA375772	Gastric biopsy	fundus	Male	62	NA	Atrophic gastritis	AG	NA	CUHK Shenzhen research institute	LS454	V4	China_Xian	25759	0.48011
SRR5269824	973_18_T.v4	PRJNA375772	Gastric biopsy	body	Female	47	NA	Superficial gastritis	SG	NA	CUHK Shenzhen research institute	LS454	V4	China_Xian	39131	2.73065
SRR5269825	973_18_Dou.v4	PRJNA375772	Gastric biopsy	antrum	Female	47	NA	Superficial gastritis	SG	NA	CUHK Shenzhen research institute	LS454	V4	China_Xian	45390	1.45358
SRR5269826	973_18_Di.v4	PRJNA375772	Gastric biopsy	fundus	Female	47	NA	Superficial gastritis	SG	NA	CUHK Shenzhen research institute	LS454	V4	China_Xian	35292	0.330171
SRR5269829	23GC.v4	PRJNA375772	Gastric biopsy	antrum	Male	64	NA	Atrophic gastritis	AG	NA	CUHK Shenzhen research institute	LS454	V4	China_Inner Mongolia	24442	2.00685
SRR5269830	16GN.v4	PRJNA375772	Gastric biopsy	antrum	Male	57	NA	Atrophic gastritis	AG	NA	CUHK Shenzhen research institute	LS454	V4	China_Inner Mongolia	10030	2.71333
SRR5269831	16GC.v4	PRJNA375772	Gastric biopsy	antrum	Male	57	NA	Atrophic gastritis	AG	NA	CUHK Shenzhen research institute	LS454	V4	China_Inner Mongolia	37050	2.61753
SRR5269832	12GC.v4	PRJNA375772	Gastric biopsy	antrum	Male	NA	NA	Atrophic gastritis	AG	NA	CUHK Shenzhen research institute	LS454	V4	China_Inner Mongolia	40868	6.18254
SRR5269833	10GN.v4	PRJNA375772	Gastric biopsy	antrum	Female	60	NA	Atrophic gastritis	AG	NA	CUHK Shenzhen research institute	LS454	V4	China_Inner Mongolia	34248	1.06496
SRR5269834	10GC.v4	PRJNA375772	Gastric biopsy	antrum	Female	60	NA	Atrophic gastritis	AG	NA	CUHK Shenzhen research institute	LS454	V4	China_Inner Mongolia	25346	1.90551
SRR5269835	NAG9.v4	PRJNA375772	Gastric biopsy	antrum	Male	46	NA	Superficial gastritis	SG	NA	CUHK Shenzhen research institute	LS454	V4	China_Inner Mongolia	28606	1.24774
SRR5269836	NAG8.v4	PRJNA375772	Gastric biopsy	antrum	Female	57	NA	Superficial gastritis	SG	NA	CUHK Shenzhen research institute	LS454	V4	China_Inner Mongolia	36269	26.3012
SRR5269837	NAG7.v4	PRJNA375772	Gastric biopsy	antrum	Male	71	NA	Superficial gastritis	SG	NA	CUHK Shenzhen research institute	LS454	V4	China_Inner Mongolia	20327	3.34633
SRR5269838	NAG6.v4	PRJNA375772	Gastric biopsy	antrum	Male	54	NA	Superficial gastritis	SG	NA	CUHK Shenzhen research institute	LS454	V4	China_Inner Mongolia	27929	12.7025
SRR5269839	NAG5.v4	PRJNA375772	Gastric biopsy	antrum	Male	57	NA	Superficial gastritis	SG	NA	CUHK Shenzhen research institute	LS454	V4	China_Inner Mongolia	17536	1.12653
SRR5269840	NAG50.v4	PRJNA375772	Gastric biopsy	antrum	Male	40	NA	Superficial gastritis	SG	NA	CUHK Shenzhen research institute	LS454	V4	China_Inner Mongolia	25974	1.34221
SRR5269841	NAG4.v4	PRJNA375772	Gastric biopsy	antrum	Male	54	NA	Superficial gastritis	SG	NA	CUHK Shenzhen research institute	LS454	V4	China_Inner Mongolia	22889	0.814932
SRR5269842	NAG3.v4	PRJNA375772	Gastric biopsy	antrum	Male	62	NA	Superficial gastritis	SG	NA	CUHK Shenzhen research institute	LS454	V4	China_Inner Mongolia	24388	0.680689
SRR5269843	NAG33.v4	PRJNA375772	Gastric biopsy	antrum	Female	41	NA	Superficial gastritis	SG	NA	CUHK Shenzhen research institute	LS454	V4	China_Inner Mongolia	39842	2.4753
SRR5269844	NAG2.v4	PRJNA375772	Gastric biopsy	antrum	Male	50	NA	Superficial gastritis	SG	NA	CUHK Shenzhen research institute	LS454	V4	China_Inner Mongolia	27041	47.2173
SRR5269845	NAG28.v4	PRJNA375772	Gastric biopsy	antrum	Female	43	NA	Superficial gastritis	SG	NA	CUHK Shenzhen research institute	LS454	V4	China_Inner Mongolia	41766	15.4802
SRR5269846	NAG27.v4	PRJNA375772	Gastric biopsy	antrum	Female	56	NA	Superficial gastritis	SG	NA	CUHK Shenzhen research institute	LS454	V4	China_Inner Mongolia	38717	14.6832
SRR5269847	NAG26.v4	PRJNA375772	Gastric biopsy	antrum	Female	36	NA	Superficial gastritis	SG	NA	CUHK Shenzhen research institute	LS454	V4	China_Inner Mongolia	46341	1.94689
SRR5269848	NAG25.v4	PRJNA375772	Gastric biopsy	antrum	Male	28	NA	Superficial gastritis	SG	NA	CUHK Shenzhen research institute	LS454	V4	China_Inner Mongolia	19023	1.82466
SRR5269849	NAG24.v4	PRJNA375772	Gastric biopsy	antrum	Female	49	NA	Superficial gastritis	SG	NA	CUHK Shenzhen research institute	LS454	V4	China_Inner Mongolia	37385	1.53636
SRR5269850	NAG23.v4	PRJNA375772	Gastric biopsy	antrum	Female	61	NA	Superficial gastritis	SG	NA	CUHK Shenzhen research institute	LS454	V4	China_Inner Mongolia	34262	1.46
SRR5269851	NAG21.v4	PRJNA375772	Gastric biopsy	antrum	Female	32	NA	Superficial gastritis	SG	NA	CUHK Shenzhen research institute	LS454	V4	China_Inner Mongolia	42834	1.0289
SRR5269852	NAG20.v4	PRJNA375772	Gastric biopsy	antrum	Female	43	NA	Superficial gastritis	SG	NA	CUHK Shenzhen research institute	LS454	V4	China_Inner Mongolia	46880	40.4446
SRR5269853	NAG1.v4	PRJNA375772	Gastric biopsy	antrum	Male	28	NA	Superficial gastritis	SG	NA	CUHK Shenzhen research institute	LS454	V4	China_Inner Mongolia	25113	4.61594
SRR5269854	NAG19.v4	PRJNA375772	Gastric biopsy	antrum	Female	57	NA	Superficial gastritis	SG	NA	CUHK Shenzhen research institute	LS454	V4	China_Inner Mongolia	33743	3.40241
SRR5269855	NAG18.v4	PRJNA375772	Gastric biopsy	antrum	Male	50	NA	Superficial gastritis	SG	NA	CUHK Shenzhen research institute	LS454	V4	China_Inner Mongolia	28423	22.1867
SRR5269856	NAG16.v4	PRJNA375772	Gastric biopsy	antrum	Female	51	NA	Superficial gastritis	SG	NA	CUHK Shenzhen research institute	LS454	V4	China_Inner Mongolia	30614	0.223285
SRR5269857	NAG15.v4	PRJNA375772	Gastric biopsy	antrum	Female	41	NA	Superficial gastritis	SG	NA	CUHK Shenzhen research institute	LS454	V4	China_Inner Mongolia	40763	0.825965
SRR5269858	NAG13.v4	PRJNA375772	Gastric biopsy	antrum	Female	74	NA	Superficial gastritis	SG	NA	CUHK Shenzhen research institute	LS454	V4	China_Inner Mongolia	37982	0.532225
SRR5269859	NAG12.v4	PRJNA375772	Gastric biopsy	antrum	Female	57	NA	Superficial gastritis	SG	NA	CUHK Shenzhen research institute	LS454	V4	China_Inner Mongolia	41618	0.794904
SRR5269860	NAG11.v4	PRJNA375772	Gastric biopsy	antrum	Male	40	NA	Superficial gastritis	SG	NA	CUHK Shenzhen research institute	LS454	V4	China_Inner Mongolia	14255	19.0614
SRR5269861	NAG10.v4	PRJNA375772	Gastric biopsy	antrum	Female	49	NA	Superficial gastritis	SG	NA	CUHK Shenzhen research institute	LS454	V4	China_Inner Mongolia	39214	9.83796
SRR5269862	AG9.v4	PRJNA375772	Gastric biopsy	antrum	Female	66	NA	Superficial gastritis	SG	NA	CUHK Shenzhen research institute	LS454	V4	China_Inner Mongolia	45976	2.44402
SRR5269863	AG8.v4	PRJNA375772	Gastric biopsy	antrum	Male	72	NA	Superficial gastritis	SG	NA	CUHK Shenzhen research institute	LS454	V4	China_Inner Mongolia	30447	17.909
SRR5269864	AG7.v4	PRJNA375772	Gastric biopsy	antrum	Female	44	NA	Superficial gastritis	SG	NA	CUHK Shenzhen research institute	LS454	V4	China_Inner Mongolia	41472	38.9672
SRR5269865	AG6.v4	PRJNA375772	Gastric biopsy	antrum	Male	66	NA	Superficial gastritis	SG	NA	CUHK Shenzhen research institute	LS454	V4	China_Inner Mongolia	30685	1.48213
SRR5269867	AG53.v4	PRJNA375772	Gastric biopsy	antrum	Male	32	NA	Superficial gastritis	SG	NA	CUHK Shenzhen research institute	LS454	V4	China_Inner Mongolia	23258	55.6326
SRR5269868	AG52.v4	PRJNA375772	Gastric biopsy	antrum	Male	57	NA	Superficial gastritis	SG	NA	CUHK Shenzhen research institute	LS454	V4	China_Inner Mongolia	31524	2.2989
SRR5269871	AG3.v4	PRJNA375772	Gastric biopsy	fundus	Female	63	NA	Carcinoma_adjacent normal	CAN	NA	CUHK Shenzhen research institute	LS454	V4	China_Inner Mongolia	21980	15.7266
SRR5269872	AG2.v4	PRJNA375772	Gastric biopsy	NA	Male	52	NA	Gastric cancer	GC	NA	CUHK Shenzhen research institute	LS454	V4	China_Inner Mongolia	29234	2.38623
SRR5269873	AG27.v4	PRJNA375772	Gastric biopsy	body	Male	43	NA	Carcinoma_adjacent normal	CAN	NA	CUHK Shenzhen research institute	LS454	V4	China_Inner Mongolia	28149	47.6227
SRR5269874	AG26.v4	PRJNA375772	Gastric biopsy	body	Female	74	NA	Carcinoma_adjacent normal	CAN	NA	CUHK Shenzhen research institute	LS454	V4	China_Inner Mongolia	25719	6.73526
SRR5269875	AG25.v4	PRJNA375772	Gastric biopsy	body	Female	35	NA	Carcinoma_adjacent normal	CAN	NA	CUHK Shenzhen research institute	LS454	V4	China_Inner Mongolia	20547	10.2168
SRR5269876	AG24.v4	PRJNA375772	Gastric biopsy	antrum	Female	51	NA	Carcinoma_adjacent normal	CAN	NA	CUHK Shenzhen research institute	LS454	V4	China_Inner Mongolia	21797	2.57533
SRR5269877	AG23.v4	PRJNA375772	Gastric biopsy	antrum	Male	65	NA	Carcinoma_adjacent normal	CAN	NA	CUHK Shenzhen research institute	LS454	V4	China_Inner Mongolia	22094	28.5874
SRR5269878	AG22.v4	PRJNA375772	Gastric biopsy	body	Male	64	NA	Carcinoma_adjacent normal	CAN	NA	CUHK Shenzhen research institute	LS454	V4	China_Inner Mongolia	21866	37.4487
SRR5269879	AG21.v4	PRJNA375772	Gastric biopsy	body	Male	59	NA	Carcinoma_adjacent normal	CAN	NA	CUHK Shenzhen research institute	LS454	V4	China_Inner Mongolia	16615	1.29337
SRR5269880	AG20.v4	PRJNA375772	Gastric biopsy	NA	Female	72	NA	Gastric cancer	GC	NA	CUHK Shenzhen research institute	LS454	V4	China_Inner Mongolia	26126	16.6642
SRR5269881	AG1.v4	PRJNA375772	Gastric biopsy	body	Male	65	NA	Gastric cancer	GC	NA	CUHK Shenzhen research institute	LS454	V4	China_Inner Mongolia	34548	2.01279
SRR5269882	AG19.v4	PRJNA375772	Gastric biopsy	NA	Male	52	NA	Gastric cancer	GC	NA	CUHK Shenzhen research institute	LS454	V4	China_Inner Mongolia	26998	36.1988
SRR5269883	AG18.v4	PRJNA375772	Gastric biopsy	NA	Female	59	NA	Gastric cancer	GC	NA	CUHK Shenzhen research institute	LS454	V4	China_Inner Mongolia	31628	0.837311
SRR5269884	AG17.v4	PRJNA375772	Gastric biopsy	fundus	Male	NA	NA	Gastric cancer	GC	NA	CUHK Shenzhen research institute	LS454	V4	China_Inner Mongolia	30725	0.740132
SRR5269885	AG16.v4	PRJNA375772	Gastric biopsy	fundus	Female	44	NA	Gastric cancer	GC	NA	CUHK Shenzhen research institute	LS454	V4	China_Inner Mongolia	15290	29.4587
SRR5269886	AG15.v4	PRJNA375772	Gastric biopsy	fundus	Female	NA	NA	Gastric cancer	GC	NA	CUHK Shenzhen research institute	LS454	V4	China_Inner Mongolia	25615	3.00802
SRR5269887	AG14.v4	PRJNA375772	Gastric biopsy	fundus	Female	74	NA	Gastric cancer	GC	NA	CUHK Shenzhen research institute	LS454	V4	China_Inner Mongolia	23582	43.3448
SRR5269888	AG13.v4	PRJNA375772	Gastric biopsy	fundus	Female	72	NA	Gastric cancer	GC	NA	CUHK Shenzhen research institute	LS454	V4	China_Inner Mongolia	25048	0.994011
SRR5269889	AG12.v4	PRJNA375772	Gastric biopsy	fundus	Female	75	NA	Gastric cancer	GC	NA	CUHK Shenzhen research institute	LS454	V4	China_Inner Mongolia	43329	2.5652
SRR5269890	AG11.v4	PRJNA375772	Gastric biopsy	body	Male	61	NA	Gastric cancer	GC	NA	CUHK Shenzhen research institute	LS454	V4	China_Inner Mongolia	23677	0.223112
SRR5269891	AG10.v4	PRJNA375772	Gastric biopsy	body	Male	58	NA	Gastric cancer	GC	NA	CUHK Shenzhen research institute	LS454	V4	China_Inner Mongolia	31822	1.54465
SRR5269894	8GN.v4	PRJNA375772	Gastric biopsy	body	Male	52	NA	Gastric cancer	GC	NA	CUHK Shenzhen research institute	LS454	V4	China_Inner Mongolia	25817	1.69817
SRR5269895	8GC.v4	PRJNA375772	Gastric biopsy	antrum	Male	52	NA	Gastric cancer	GC	NA	CUHK Shenzhen research institute	LS454	V4	China_Inner Mongolia	31811	0.755127
SRR5269896	7GN.v4	PRJNA375772	Gastric biopsy	antrum	Male	77	NA	Gastric cancer	GC	NA	CUHK Shenzhen research institute	LS454	V4	China_Inner Mongolia	30227	55.708
SRR5269897	7GC.v4	PRJNA375772	Gastric biopsy	body	Male	77	NA	Gastric cancer	GC	NA	CUHK Shenzhen research institute	LS454	V4	China_Inner Mongolia	31235	6.97353
SRR5269898	6GN.v4	PRJNA375772	Gastric biopsy	body	Male	57	NA	Gastric cancer	GC	NA	CUHK Shenzhen research institute	LS454	V4	China_Inner Mongolia	29677	24.1597
SRR5269899	6GC.v4	PRJNA375772	Gastric biopsy	body	Male	57	NA	Gastric cancer	GC	NA	CUHK Shenzhen research institute	LS454	V4	China_Inner Mongolia	33140	0.680556
SRR5269900	5GN.v4	PRJNA375772	Gastric biopsy	antrum	Male	59	NA	Atrophic gastritis	AG	NA	CUHK Shenzhen research institute	LS454	V4	China_Inner Mongolia	15564	3.18615
SRR5269901	5GC.v4	PRJNA375772	Gastric biopsy	antrum	Male	59	NA	Atrophic gastritis	AG	NA	CUHK Shenzhen research institute	LS454	V4	China_Inner Mongolia	9665	0.55765
SRR5269902	4GN.v4	PRJNA375772	Gastric biopsy	antrum	Male	58	NA	Atrophic gastritis	AG	NA	CUHK Shenzhen research institute	LS454	V4	China_Inner Mongolia	22345	1.61735
SRR5269903	4GC.v4	PRJNA375772	Gastric biopsy	antrum	Male	58	NA	Atrophic gastritis	AG	NA	CUHK Shenzhen research institute	LS454	V4	China_Inner Mongolia	15786	1.47677
SRR5269904	3GN.v4	PRJNA375772	Gastric biopsy	antrum	Female	76	NA	Atrophic gastritis	AG	NA	CUHK Shenzhen research institute	LS454	V4	China_Inner Mongolia	25470	20.6041
SRR5269905	3GC.v4	PRJNA375772	Gastric biopsy	antrum	Female	76	NA	Atrophic gastritis	AG	NA	CUHK Shenzhen research institute	LS454	V4	China_Inner Mongolia	27473	37.3965
SRR5269906	2GN.v4	PRJNA375772	Gastric biopsy	antrum	Male	74	NA	Atrophic gastritis	AG	NA	CUHK Shenzhen research institute	LS454	V4	China_Inner Mongolia	13847	1.21862
SRR5269907	2GC.v4	PRJNA375772	Gastric biopsy	antrum	Male	74	NA	Atrophic gastritis	AG	NA	CUHK Shenzhen research institute	LS454	V4	China_Inner Mongolia	16644	27.651
SRR5269908	28GN.v4	PRJNA375772	Gastric biopsy	antrum	Male	82	NA	Atrophic gastritis	AG	NA	CUHK Shenzhen research institute	LS454	V4	China_Inner Mongolia	27153	54.6465
SRR5269909	28GC.v4	PRJNA375772	Gastric biopsy	antrum	Male	82	NA	Atrophic gastritis	AG	NA	CUHK Shenzhen research institute	LS454	V4	China_Inner Mongolia	23829	33.8694
SRR5269910	22GN.v4	PRJNA375772	Gastric biopsy	antrum	NA	NA	NA	Atrophic gastritis	AG	NA	CUHK Shenzhen research institute	LS454	V4	China_Inner Mongolia	19610	1.80213
SRR5269911	22GC.v4	PRJNA375772	Gastric biopsy	antrum	NA	NA	NA	Atrophic gastritis	AG	NA	CUHK Shenzhen research institute	LS454	V4	China_Inner Mongolia	19408	2.42695
SRR5269912	1GN.v4	PRJNA375772	Gastric biopsy	antrum	Male	73	NA	Atrophic gastritis	AG	NA	CUHK Shenzhen research institute	LS454	V4	China_Inner Mongolia	5864	12.198
SRR5269913	1GC.v4	PRJNA375772	Gastric biopsy	antrum	Male	73	NA	Atrophic gastritis	AG	NA	CUHK Shenzhen research institute	LS454	V4	China_Inner Mongolia	26075	20.0897
SRR5269914	14GN.v4	PRJNA375772	Gastric biopsy	antrum	Female	65	NA	Atrophic gastritis	AG	NA	CUHK Shenzhen research institute	LS454	V4	China_Inner Mongolia	24472	2.81673
SRR5269915	14GC.v4	PRJNA375772	Gastric biopsy	antrum	Female	65	NA	Atrophic gastritis	AG	NA	CUHK Shenzhen research institute	LS454	V4	China_Inner Mongolia	20448	47.7347
SRR5269916	13GN.v4	PRJNA375772	Gastric biopsy	antrum	Male	45	NA	Atrophic gastritis	AG	NA	CUHK Shenzhen research institute	LS454	V4	China_Inner Mongolia	32188	12.7215
SRR5269917	13GC.v4	PRJNA375772	Gastric biopsy	antrum	Male	45	NA	Atrophic gastritis	AG	NA	CUHK Shenzhen research institute	LS454	V4	China_Inner Mongolia	31212	2.94759
SRR5269919	11GC.v4	PRJNA375772	Gastric biopsy	antrum	Male	64	NA	Atrophic gastritis	AG	NA	CUHK Shenzhen research institute	LS454	V4	China_Inner Mongolia	38539	0.546317
SRR5269920	YJ_N7.v4	PRJNA375772	Gastric biopsy	body	Male	44	NA	Carcinoma_adjacent normal	CAN	NA	CUHK Shenzhen research institute	LS454	V4	China_Xian	35691	2.47429
SRR5269922	YJ_N_9.v4	PRJNA375772	Gastric biopsy	cardia	Male	60	NA	Carcinoma_adjacent normal	CAN	NA	CUHK Shenzhen research institute	LS454	V4	China_Xian	30745	0.615033
SRR5269923	YJ_N_8.v4	PRJNA375772	Gastric biopsy	antrum	Male	75	NA	Carcinoma_adjacent normal	CAN	NA	CUHK Shenzhen research institute	LS454	V4	China_Xian	34885	0.283755
SRR5269924	YJ_N_12.v4	PRJNA375772	Gastric biopsy	fundus	Male	45	NA	Carcinoma_adjacent normal	CAN	NA	CUHK Shenzhen research institute	LS454	V4	China_Xian	31321	0.347003
SRR5269925	YJ_N_11.v4	PRJNA375772	Gastric biopsy	fundus	Male	61	NA	Carcinoma_adjacent normal	CAN	NA	CUHK Shenzhen research institute	LS454	V4	China_Xian	26777	2.3132
SRR5269927	YJ_N_10.v4	PRJNA375772	Gastric biopsy	body	Male	72	NA	Carcinoma_adjacent normal	CAN	NA	CUHK Shenzhen research institute	LS454	V4	China_Xian	24205	0.224115
SRR5269928	YJ_Ca_9.v4	PRJNA375772	Gastric biopsy	cardia	Male	60	NA	Gastric cancer	GC	NA	CUHK Shenzhen research institute	LS454	V4	China_Xian	28343	0.288348
SRR5269929	YJ_ca_8.v4	PRJNA375772	Gastric biopsy	antrum	Male	75	NA	Gastric cancer	GC	NA	CUHK Shenzhen research institute	LS454	V4	China_Xian	26588	0.40374
SRR5269930	YJ_Ca_7.v4	PRJNA375772	Gastric biopsy	body	Male	44	NA	Gastric cancer	GC	NA	CUHK Shenzhen research institute	LS454	V4	China_Xian	34777	0.079763
SRR5269931	YJ_CA_12.v4	PRJNA375772	Gastric biopsy	fundus	Male	45	NA	Gastric cancer	GC	NA	CUHK Shenzhen research institute	LS454	V4	China_Xian	29514	0.384002
SRR5269932	YJ_Ca_10.v4	PRJNA375772	Gastric biopsy	body	Male	72	NA	Gastric cancer	GC	NA	CUHK Shenzhen research institute	LS454	V4	China_Xian	31174	0.929302
SRR5269934	NAG40.v4	PRJNA375772	Gastric biopsy	antrum	Female	31	NA	Superficial gastritis	SG	NA	CUHK Shenzhen research institute	LS454	V4	China_Inner Mongolia	36656	0.170108
SRR5269935	NAG37.v4	PRJNA375772	Gastric biopsy	antrum	Male	43	NA	Superficial gastritis	SG	NA	CUHK Shenzhen research institute	LS454	V4	China_Inner Mongolia	21036	13.9811
SRR5269936	NAG_34.v4	PRJNA375772	Gastric biopsy	antrum	Male	61	NA	Superficial gastritis	SG	NA	CUHK Shenzhen research institute	LS454	V4	China_Inner Mongolia	26992	1.09786
SRR5269937	NAG_32.v4	PRJNA375772	Gastric biopsy	antrum	Male	34	NA	Superficial gastritis	SG	NA	CUHK Shenzhen research institute	LS454	V4	China_Inner Mongolia	25674	0.040987
SRR5269938	NAG_30.v4	PRJNA375772	Gastric biopsy	antrum	Male	45	NA	Superficial gastritis	SG	NA	CUHK Shenzhen research institute	LS454	V4	China_Inner Mongolia	49923	1.3616
SRR5269939	HK_29_T.v4	PRJNA375772	Gastric biopsy	body	Female	54	NA	Superficial gastritis	SG	NA	CUHK Shenzhen research institute	LS454	V4	China_Xian	37035	50.2135
SRR5269940	HK_29_Dou.v4	PRJNA375772	Gastric biopsy	antrum	Female	54	NA	Superficial gastritis	SG	NA	CUHK Shenzhen research institute	LS454	V4	China_Xian	34929	51.7005
SRR5269941	HK_29_Di.v4	PRJNA375772	Gastric biopsy	fundus	Female	54	NA	Superficial gastritis	SG	NA	CUHK Shenzhen research institute	LS454	V4	China_Xian	41821	4.3071
SRR5269942	HK_24_T.v4	PRJNA375772	Gastric biopsy	body	Male	69	NA	Intestinal metaplasia	IM	NA	CUHK Shenzhen research institute	LS454	V4	China_Xian	27625	1.46595
SRR5269943	HK_24_Dou.v4	PRJNA375772	Gastric biopsy	antrum	Male	69	NA	Intestinal metaplasia	IM	NA	CUHK Shenzhen research institute	LS454	V4	China_Xian	24614	0.944567
SRR5269944	HK_24_Di.v4	PRJNA375772	Gastric biopsy	fundus	Male	69	NA	Intestinal metaplasia	IM	NA	CUHK Shenzhen research institute	LS454	V4	China_Xian	27265	1.13317
SRR5269945	HK_23_T.v4	PRJNA375772	Gastric biopsy	body	Female	41	NA	Intestinal metaplasia	IM	NA	CUHK Shenzhen research institute	LS454	V4	China_Xian	29280	1.5937
SRR5269946	HK_23_Dou.v4	PRJNA375772	Gastric biopsy	antrum	Female	41	NA	Intestinal metaplasia	IM	NA	CUHK Shenzhen research institute	LS454	V4	China_Xian	32807	1.08448
SRR5269947	HK_23_Di.v4	PRJNA375772	Gastric biopsy	fundus	Female	41	NA	Intestinal metaplasia	IM	NA	CUHK Shenzhen research institute	LS454	V4	China_Xian	23105	1.33389
SRR5269948	HK_22_T.v4	PRJNA375772	Gastric biopsy	body	Male	59	NA	Superficial gastritis	SG	NA	CUHK Shenzhen research institute	LS454	V4	China_Xian	36765	0.420552
SRR5269949	HK_21_T.v4	PRJNA375772	Gastric biopsy	body	Male	64	NA	Superficial gastritis	SG	NA	CUHK Shenzhen research institute	LS454	V4	China_Xian	28885	2.20723
SRR5269950	HK_21_Dou.v4	PRJNA375772	Gastric biopsy	antrum	Male	64	NA	Superficial gastritis	SG	NA	CUHK Shenzhen research institute	LS454	V4	China_Xian	25975	3.75358
SRR5269952	HK_2_T.v4	PRJNA375772	Gastric biopsy	body	Female	60	NA	Superficial gastritis	SG	NA	CUHK Shenzhen research institute	LS454	V4	China_Xian	36816	2.72003
SRR5269953	HK_2_Di.v4	PRJNA375772	Gastric biopsy	fundus	Female	60	NA	Superficial gastritis	SG	NA	CUHK Shenzhen research institute	LS454	V4	China_Xian	41837	7.3577
SRR5269956	HK_17_T.v4	PRJNA375772	Gastric biopsy	body	Female	43	NA	Atrophic gastritis	AG	NA	CUHK Shenzhen research institute	LS454	V4	China_Xian	24850	0.646943
SRR5269957	HK_17_Dou.v4	PRJNA375772	Gastric biopsy	antrum	Female	43	NA	Atrophic gastritis	AG	NA	CUHK Shenzhen research institute	LS454	V4	China_Xian	30716	0.85237
SRR5269959	HK_16_T.v4	PRJNA375772	Gastric biopsy	body	Female	45	NA	Intestinal metaplasia	IM	NA	CUHK Shenzhen research institute	LS454	V4	China_Xian	32735	0.479556
SRR5269960	HK_16_DOU.v4	PRJNA375772	Gastric biopsy	antrum	Female	45	NA	Intestinal metaplasia	IM	NA	CUHK Shenzhen research institute	LS454	V4	China_Xian	29298	3.63188
SRR5269961	HK_16_Di.v4	PRJNA375772	Gastric biopsy	fundus	Female	45	NA	Intestinal metaplasia	IM	NA	CUHK Shenzhen research institute	LS454	V4	China_Xian	27005	0.0941828
SRR5269962	HK_15_T.v4	PRJNA375772	Gastric biopsy	body	Female	55	NA	Atrophic gastritis	AG	NA	CUHK Shenzhen research institute	LS454	V4	China_Xian	20324	0.0591366
SRR5269963	HK_15_Dou.v4	PRJNA375772	Gastric biopsy	antrum	Female	55	NA	Atrophic gastritis	AG	NA	CUHK Shenzhen research institute	LS454	V4	China_Xian	27114	0.82349
SRR5269964	HK_14_Di.v4	PRJNA375772	Gastric biopsy	fundus	Male	66	NA	Atrophic gastritis	AG	NA	CUHK Shenzhen research institute	LS454	V4	China_Xian	22273	0.02552
SRR5269965	HK_13_T.v4	PRJNA375772	Gastric biopsy	body	Male	57	NA	Superficial gastritis	SG	NA	CUHK Shenzhen research institute	LS454	V4	China_Xian	25631	4.08607
SRR5269966	HK_11_T.v4	PRJNA375772	Gastric biopsy	body	Female	32	NA	Intestinal metaplasia	IM	NA	CUHK Shenzhen research institute	LS454	V4	China_Xian	15586	0.173837
SRR5269968	HK_11_DI.v4	PRJNA375772	Gastric biopsy	fundus	Female	32	NA	Intestinal metaplasia	IM	NA	CUHK Shenzhen research institute	LS454	V4	China_Xian	23236	0.632273
SRR5269969	HK_10_Di.v4	PRJNA375772	Gastric biopsy	fundus	Female	40	NA	Superficial gastritis	SG	NA	CUHK Shenzhen research institute	LS454	V4	China_Xian	31303	63.2573
SRR5269970	AG34.v4	PRJNA375772	Gastric biopsy	NA	Male	72	NA	Carcinoma_adjacent normal	CAN	NA	CUHK Shenzhen research institute	LS454	V4	China_Inner Mongolia	23321	0.542097
SRR5269971	AG33.v4	PRJNA375772	Gastric biopsy	NA	Male	47	NA	Carcinoma_adjacent normal	CAN	NA	CUHK Shenzhen research institute	LS454	V4	China_Inner Mongolia	22748	3.17017
SRR5269972	AG31.v4	PRJNA375772	Gastric biopsy	fundus	Female	59	NA	Carcinoma_adjacent normal	CAN	NA	CUHK Shenzhen research institute	LS454	V4	China_Inner Mongolia	35245	0.452919
SRR5269973	AG29.v4	PRJNA375772	Gastric biopsy	fundus	Male	59	NA	Carcinoma_adjacent normal	CAN	NA	CUHK Shenzhen research institute	LS454	V4	China_Inner Mongolia	14678	2.76043
SRR5269974	AG28.v4	PRJNA375772	Gastric biopsy	body	Male	63	NA	Carcinoma_adjacent normal	CAN	NA	CUHK Shenzhen research institute	LS454	V4	China_Inner Mongolia	23580	0.0461311
SRR5269975	973_9_T.v4	PRJNA375772	Gastric biopsy	body	Female	45	NA	Atrophic gastritis	AG	NA	CUHK Shenzhen research institute	LS454	V4	China_Xian	27089	24.2306
SRR5269976	973_9_DOU.v4	PRJNA375772	Gastric biopsy	antrum	Female	45	NA	Atrophic gastritis	AG	NA	CUHK Shenzhen research institute	LS454	V4	China_Xian	23050	5.4822
SRR5269977	973_9_DI.v4	PRJNA375772	Gastric biopsy	fundus	Female	45	NA	Atrophic gastritis	AG	NA	CUHK Shenzhen research institute	LS454	V4	China_Xian	19289	6.32233
SRR5269978	973_5_T.v4	PRJNA375772	Gastric biopsy	body	Male	43	NA	Atrophic gastritis	AG	NA	CUHK Shenzhen research institute	LS454	V4	China_Xian	9245	20.9058
SRR5269979	973_5_Dou.v4	PRJNA375772	Gastric biopsy	antrum	Male	43	NA	Atrophic gastritis	AG	NA	CUHK Shenzhen research institute	LS454	V4	China_Xian	18726	14.6035
SRR5269980	973_5_DI.v4	PRJNA375772	Gastric biopsy	fundus	Male	43	NA	Atrophic gastritis	AG	NA	CUHK Shenzhen research institute	LS454	V4	China_Xian	21340	1.01045
SRR5269981	973_23_Dou.v4	PRJNA375772	Gastric biopsy	antrum	Female	53	NA	Superficial gastritis	SG	NA	CUHK Shenzhen research institute	LS454	V4	China_Xian	33745	3.24094
SRR5269982	973_23_Di.v4	PRJNA375772	Gastric biopsy	fundus	Female	53	NA	Superficial gastritis	SG	NA	CUHK Shenzhen research institute	LS454	V4	China_Xian	36702	2.03424
SRR5269983	973_2_T.v4	PRJNA375772	Gastric biopsy	body	Female	48	NA	Atrophic gastritis	AG	NA	CUHK Shenzhen research institute	LS454	V4	China_Xian	30690	5.56128
SRR5269984	973_2_DOU.v4	PRJNA375772	Gastric biopsy	antrum	Female	48	NA	Atrophic gastritis	AG	NA	CUHK Shenzhen research institute	LS454	V4	China_Xian	26492	0.615592
SRR5269985	973_1_T.v4	PRJNA375772	Gastric biopsy	body	Male	35	NA	Atrophic gastritis	AG	NA	CUHK Shenzhen research institute	LS454	V4	China_Xian	10130	0.322388
SRR5269986	973_1_Di.v4	PRJNA375772	Gastric biopsy	fundus	Male	35	NA	Atrophic gastritis	AG	NA	CUHK Shenzhen research institute	LS454	V4	China_Xian	18855	0.619579
SRR5269987	29GN.v4	PRJNA375772	Gastric biopsy	antrum	Female	34	NA	Atrophic gastritis	AG	NA	CUHK Shenzhen research institute	LS454	V4	China_Inner Mongolia	18507	1.68992
SRR5269988	29GC.v4	PRJNA375772	Gastric biopsy	antrum	Female	34	NA	Atrophic gastritis	AG	NA	CUHK Shenzhen research institute	LS454	V4	China_Inner Mongolia	37417	2.6007
SRR5269989	27GN.v4	PRJNA375772	Gastric biopsy	antrum	Male	59	NA	Atrophic gastritis	AG	NA	CUHK Shenzhen research institute	LS454	V4	China_Inner Mongolia	23437	24.5489
SRR5269990	27GC.v4	PRJNA375772	Gastric biopsy	antrum	Male	59	NA	Atrophic gastritis	AG	NA	CUHK Shenzhen research institute	LS454	V4	China_Inner Mongolia	12298	38.1834
SRR5269991	26GC.v4	PRJNA375772	Gastric biopsy	antrum	Male	65	NA	Atrophic gastritis	AG	NA	CUHK Shenzhen research institute	LS454	V4	China_Inner Mongolia	34042	4.24378
SRR5269992	25GC.v4	PRJNA375772	Gastric biopsy	antrum	Female	71	NA	Atrophic gastritis	AG	NA	CUHK Shenzhen research institute	LS454	V4	China_Inner Mongolia	29513	1.21087
SRR5269993	24GN.v4	PRJNA375772	Gastric biopsy	antrum	Male	77	NA	Atrophic gastritis	AG	NA	CUHK Shenzhen research institute	LS454	V4	China_Inner Mongolia	13199	0.262141
SRR5269994	24GC.v4	PRJNA375772	Gastric biopsy	antrum	Male	77	NA	Atrophic gastritis	AG	NA	CUHK Shenzhen research institute	LS454	V4	China_Inner Mongolia	27345	0.0253678
SRR5269995	21GN.v4	PRJNA375772	Gastric biopsy	antrum	Male	76	NA	Atrophic gastritis	AG	NA	CUHK Shenzhen research institute	LS454	V4	China_Inner Mongolia	7055	0.623309
SRR5269996	21GC.v4	PRJNA375772	Gastric biopsy	antrum	Male	76	NA	Atrophic gastritis	AG	NA	CUHK Shenzhen research institute	LS454	V4	China_Inner Mongolia	4670	0.746852
SRR5269997	20GC.v4	PRJNA375772	Gastric biopsy	antrum	Female	71	NA	Atrophic gastritis	AG	NA	CUHK Shenzhen research institute	LS454	V4	China_Inner Mongolia	18178	1.16084
SRR5269998	20GC2.v4	PRJNA375772	Gastric biopsy	antrum	Female	71	NA	Atrophic gastritis	AG	NA	CUHK Shenzhen research institute	LS454	V4	China_Inner Mongolia	26851	2.78057
SRR5269999	19GN.v4	PRJNA375772	Gastric biopsy	antrum	Female	43	NA	Atrophic gastritis	AG	NA	CUHK Shenzhen research institute	LS454	V4	China_Inner Mongolia	26793	1.69531
SRR5270000	YJ_N_25.v4	PRJNA375772	Gastric biopsy	cardia	Male	62	NA	Carcinoma_adjacent normal	CAN	NA	CUHK Shenzhen research institute	LS454	V4	China_Xian	25367	1.15412
SRR5270001	YJ_N_24.v4	PRJNA375772	Gastric biopsy	cardia	Male	62	NA	Carcinoma_adjacent normal	CAN	NA	CUHK Shenzhen research institute	LS454	V4	China_Xian	21949	1.82924
SRR5270002	YJ_N_23.v4	PRJNA375772	Gastric biopsy	antrum	Female	48	NA	Carcinoma_adjacent normal	CAN	NA	CUHK Shenzhen research institute	LS454	V4	China_Xian	27464	6.32036
SRR5270003	YJ_N_22.v4	PRJNA375772	Gastric biopsy	antrum	Female	71	NA	Carcinoma_adjacent normal	CAN	NA	CUHK Shenzhen research institute	LS454	V4	China_Xian	26890	2.53242
SRR5270004	YJ_N_18.v4	PRJNA375772	Gastric biopsy	cardia	Male	61	NA	Carcinoma_adjacent normal	CAN	NA	CUHK Shenzhen research institute	LS454	V4	China_Xian	16797	1.3406
SRR5270005	YJ_N_17.v4	PRJNA375772	Gastric biopsy	antrum	Female	70	NA	Intestinal metaplasia	IM	NA	CUHK Shenzhen research institute	LS454	V4	China_Xian	30816	8.02643
SRR5270006	YJ_N_16.v4	PRJNA375772	Gastric biopsy	body	Male	58	NA	Carcinoma_adjacent normal	CAN	NA	CUHK Shenzhen research institute	LS454	V4	China_Xian	11891	72.5254
SRR5270007	YJ_N_15.v4	PRJNA375772	Gastric biopsy	body	Male	61	NA	Superficial gastritis	SG	NA	CUHK Shenzhen research institute	LS454	V4	China_Xian	36291	16.6508
SRR5270008	YJ_N_14.v4	PRJNA375772	Gastric biopsy	antrum	Male	61	NA	Carcinoma_adjacent normal	CAN	NA	CUHK Shenzhen research institute	LS454	V4	China_Xian	32588	46.9447
SRR5270009	YJ_N_13.v4	PRJNA375772	Gastric biopsy	body	Female	46	NA	Carcinoma_adjacent normal	CAN	NA	CUHK Shenzhen research institute	LS454	V4	China_Xian	22720	60.0411
SRR5270010	YJ_Ca_25.v4	PRJNA375772	Gastric biopsy	cardia	Male	62	NA	Gastric cancer	GC	NA	CUHK Shenzhen research institute	LS454	V4	China_Xian	29030	2.26059
SRR5270011	YJ_Ca_24.v4	PRJNA375772	Gastric biopsy	cardia	Male	62	NA	Gastric cancer	GC	NA	CUHK Shenzhen research institute	LS454	V4	China_Xian	22015	1.14664
SRR5270012	YJ_Ca_23.v4	PRJNA375772	Gastric biopsy	antrum	Female	48	NA	Gastric cancer	GC	NA	CUHK Shenzhen research institute	LS454	V4	China_Xian	31999	9.83164
SRR5270013	YJ_Ca_22.v4	PRJNA375772	Gastric biopsy	antrum	Female	71	NA	Gastric cancer	GC	NA	CUHK Shenzhen research institute	LS454	V4	China_Xian	21495	2.396
SRR5270014	YJ_Ca_18.v4	PRJNA375772	Gastric biopsy	cardia	Male	61	NA	Gastric cancer	GC	NA	CUHK Shenzhen research institute	LS454	V4	China_Xian	30547	61.9244
SRR5270015	YJ_Ca_17.v4	PRJNA375772	Gastric biopsy	antrum	Female	70	NA	Intestinal metaplasia	IM	NA	CUHK Shenzhen research institute	LS454	V4	China_Xian	36634	17.7511
SRR5270016	YJ_Ca_16.v4	PRJNA375772	Gastric biopsy	body	Male	58	NA	Gastric cancer	GC	NA	CUHK Shenzhen research institute	LS454	V4	China_Xian	37529	14.3005
SRR5270017	YJ_Ca_15.v4	PRJNA375772	Gastric biopsy	body	Male	61	NA	Superficial gastritis	SG	NA	CUHK Shenzhen research institute	LS454	V4	China_Xian	18771	20.9674
SRR5270018	YJ_Ca_14.v4	PRJNA375772	Gastric biopsy	antrum	Male	61	NA	Gastric cancer	GC	NA	CUHK Shenzhen research institute	LS454	V4	China_Xian	33183	29.746
SRR5270019	YJ_Ca_13.v4	PRJNA375772	Gastric biopsy	body	Female	46	NA	Gastric cancer	GC	NA	CUHK Shenzhen research institute	LS454	V4	China_Xian	23641	4.92519
SRR5270020	NAG53.v4	PRJNA375772	Gastric biopsy	antrum	NA	NA	NA	Superficial gastritis	SG	NA	CUHK Shenzhen research institute	LS454	V4	China_Inner Mongolia	32953	2.26032
SRR5270021	NAG51.v4	PRJNA375772	Gastric biopsy	antrum	Female	50	NA	Superficial gastritis	SG	NA	CUHK Shenzhen research institute	LS454	V4	China_Inner Mongolia	30469	65.5023
SRR5270022	NAG49.v4	PRJNA375772	Gastric biopsy	antrum	Male	40	NA	Superficial gastritis	SG	NA	CUHK Shenzhen research institute	LS454	V4	China_Inner Mongolia	26883	59.7581
SRR5270023	HK_9_Di.v4	PRJNA375772	Gastric biopsy	fundus	Male	50	NA	Atrophic gastritis	AG	NA	CUHK Shenzhen research institute	LS454	V4	China_Xian	21395	0.944238
SRR5270024	HK_32_T.v4	PRJNA375772	Gastric biopsy	body	Female	59	NA	Intestinal metaplasia	IM	NA	CUHK Shenzhen research institute	LS454	V4	China_Xian	40388	9.34935
SRR5270025	HK_32_Dou.v4	PRJNA375772	Gastric biopsy	antrum	Female	59	NA	Intestinal metaplasia	IM	NA	CUHK Shenzhen research institute	LS454	V4	China_Xian	35982	11.5544
SRR5270026	HK_32_Di.v4	PRJNA375772	Gastric biopsy	fundus	Female	59	NA	Intestinal metaplasia	IM	NA	CUHK Shenzhen research institute	LS454	V4	China_Xian	35931	0.583124
SRR5270027	HK_30_T.v4	PRJNA375772	Gastric biopsy	body	Female	57	NA	Intestinal metaplasia	IM	NA	CUHK Shenzhen research institute	LS454	V4	China_Xian	37291	0.935768
SRR5270028	HK_30_Di.v4	PRJNA375772	Gastric biopsy	fundus	Female	57	NA	Intestinal metaplasia	IM	NA	CUHK Shenzhen research institute	LS454	V4	China_Xian	37533	1.79865
SRR5270029	HK_28_T.v4	PRJNA375772	Gastric biopsy	body	Male	60	NA	Atrophic gastritis	AG	NA	CUHK Shenzhen research institute	LS454	V4	China_Xian	9523	13.6411
SRR5270030	HK_28_Di.v4	PRJNA375772	Gastric biopsy	fundus	Male	60	NA	Atrophic gastritis	AG	NA	CUHK Shenzhen research institute	LS454	V4	China_Xian	25495	9.45671
SRR5270031	HK_27_Dou.v4	PRJNA375772	Gastric biopsy	antrum	Female	64	NA	Intestinal metaplasia	IM	NA	CUHK Shenzhen research institute	LS454	V4	China_Xian	39030	3.16581
SRR5270032	HK_27_Di.v4	PRJNA375772	Gastric biopsy	fundus	Female	64	NA	Intestinal metaplasia	IM	NA	CUHK Shenzhen research institute	LS454	V4	China_Xian	27867	1.61937
SRR5270033	HK_26_Dou.v4	PRJNA375772	Gastric biopsy	antrum	Female	53	NA	Intestinal metaplasia	IM	NA	CUHK Shenzhen research institute	LS454	V4	China_Xian	25503	7.23133
SRR5270034	HK_26_Di.v4	PRJNA375772	Gastric biopsy	fundus	Female	53	NA	Intestinal metaplasia	IM	NA	CUHK Shenzhen research institute	LS454	V4	China_Xian	29979	8.59576
SRR5270035	HK_22_Dou.v4	PRJNA375772	Gastric biopsy	antrum	Male	59	NA	Superficial gastritis	SG	NA	CUHK Shenzhen research institute	LS454	V4	China_Xian	32309	16.3243
SRR5270036	HK_22_Di.v4	PRJNA375772	Gastric biopsy	fundus	Male	59	NA	Superficial gastritis	SG	NA	CUHK Shenzhen research institute	LS454	V4	China_Xian	24293	2.55485
SRR5270037	HK_20_T.v4	PRJNA375772	Gastric biopsy	body	Female	48	NA	Atrophic gastritis	AG	NA	CUHK Shenzhen research institute	LS454	V4	China_Xian	33708	7.48516
SRR5270038	HK_20_Dou.v4	PRJNA375772	Gastric biopsy	antrum	Female	48	NA	Atrophic gastritis	AG	NA	CUHK Shenzhen research institute	LS454	V4	China_Xian	27083	23.5785
SRR5270039	HK_20_Di.v4	PRJNA375772	Gastric biopsy	fundus	Female	48	NA	Atrophic gastritis	AG	NA	CUHK Shenzhen research institute	LS454	V4	China_Xian	28514	27.0721
SRR5270040	HK_19_T.v4	PRJNA375772	Gastric biopsy	body	Female	46	NA	Superficial gastritis	SG	NA	CUHK Shenzhen research institute	LS454	V4	China_Xian	38443	7.32664
SRR5270041	HK_19_Dou.v4	PRJNA375772	Gastric biopsy	antrum	Female	46	NA	Superficial gastritis	SG	NA	CUHK Shenzhen research institute	LS454	V4	China_Xian	45708	2.04031
SRR5270042	HK_19_Di.v4	PRJNA375772	Gastric biopsy	fundus	Female	46	NA	Superficial gastritis	SG	NA	CUHK Shenzhen research institute	LS454	V4	China_Xian	36452	5.7982
SRR5270043	HK_10_T.v4	PRJNA375772	Gastric biopsy	body	Female	40	NA	Superficial gastritis	SG	NA	CUHK Shenzhen research institute	LS454	V4	China_Xian	37484	22.8327
SRR5270044	HK_10_Dou.v4	PRJNA375772	Gastric biopsy	antrum	Female	40	NA	Superficial gastritis	SG	NA	CUHK Shenzhen research institute	LS454	V4	China_Xian	33287	8.9309
SRR5270045	HK_1_T.v4	PRJNA375772	Gastric biopsy	body	Male	62	NA	Atrophic gastritis	AG	NA	CUHK Shenzhen research institute	LS454	V4	China_Xian	25022	6.53521
SRR5270046	HK_1_Dou.v4	PRJNA375772	Gastric biopsy	antrum	Male	62	NA	Atrophic gastritis	AG	NA	CUHK Shenzhen research institute	LS454	V4	China_Xian	35436	0.547414
SRR5270047	AG52X.v4	PRJNA375772	Gastric biopsy	antrum	Male	57	NA	Superficial gastritis	SG	NA	CUHK Shenzhen research institute	LS454	V4	China_Inner Mongolia	36873	9.11365
SRR5270053	973_7_T.v4	PRJNA375772	Gastric biopsy	body	Female	31	NA	Atrophic gastritis	AG	NA	CUHK Shenzhen research institute	LS454	V4	China_Xian	26901	1.4063
SRR5270054	973_7_Dou.v4	PRJNA375772	Gastric biopsy	antrum	Female	31	NA	Atrophic gastritis	AG	NA	CUHK Shenzhen research institute	LS454	V4	China_Xian	32855	0.674821
SRR5270055	973_7_Di.v4	PRJNA375772	Gastric biopsy	fundus	Female	31	NA	Atrophic gastritis	AG	NA	CUHK Shenzhen research institute	LS454	V4	China_Xian	32592	3.88335
SRR5270056	973_6_T.v4	PRJNA375772	Gastric biopsy	body	Female	41	NA	Atrophic gastritis	AG	NA	CUHK Shenzhen research institute	LS454	V4	China_Xian	37575	1.27653
SRR5270057	973_6_Dou.v4	PRJNA375772	Gastric biopsy	antrum	Female	41	NA	Atrophic gastritis	AG	NA	CUHK Shenzhen research institute	LS454	V4	China_Xian	15095	6.78963
SRR5270058	973_6_Di.v4	PRJNA375772	Gastric biopsy	fundus	Female	41	NA	Atrophic gastritis	AG	NA	CUHK Shenzhen research institute	LS454	V4	China_Xian	32447	1.37623
SRR5270059	973_4_T.v4	PRJNA375772	Gastric biopsy	body	Female	29	NA	Superficial gastritis	SG	NA	CUHK Shenzhen research institute	LS454	V4	China_Xian	37069	1.07947
SRR5270060	973_4_Dou.v4	PRJNA375772	Gastric biopsy	antrum	Female	29	NA	Superficial gastritis	SG	NA	CUHK Shenzhen research institute	LS454	V4	China_Xian	34054	4.04355
SRR5270061	973_4_Di.v4	PRJNA375772	Gastric biopsy	fundus	Female	29	NA	Superficial gastritis	SG	NA	CUHK Shenzhen research institute	LS454	V4	China_Xian	42831	4.45418
SRR5270062	973_17_T.v4	PRJNA375772	Gastric biopsy	body	Female	43	NA	Atrophic gastritis	AG	NA	CUHK Shenzhen research institute	LS454	V4	China_Xian	21337	7.41483
SRR5270063	973_17_Dou.v4	PRJNA375772	Gastric biopsy	antrum	Female	43	NA	Atrophic gastritis	AG	NA	CUHK Shenzhen research institute	LS454	V4	China_Xian	31692	5.6827
SRR5270064	973_17_Di.v4	PRJNA375772	Gastric biopsy	fundus	Female	43	NA	Atrophic gastritis	AG	NA	CUHK Shenzhen research institute	LS454	V4	China_Xian	26949	5.67908
SRR5270065	973_16_T.v4	PRJNA375772	Gastric biopsy	body	Male	52	NA	Atrophic gastritis	AG	NA	CUHK Shenzhen research institute	LS454	V4	China_Xian	20656	15.1376
SRR5270066	973_16_Dou.v4	PRJNA375772	Gastric biopsy	antrum	Male	52	NA	Atrophic gastritis	AG	NA	CUHK Shenzhen research institute	LS454	V4	China_Xian	16740	0.887879
SRR5270067	973_16_Di.v4	PRJNA375772	Gastric biopsy	fundus	Male	52	NA	Atrophic gastritis	AG	NA	CUHK Shenzhen research institute	LS454	V4	China_Xian	20756	11.6528
SRR5270068	973_15_T.v4	PRJNA375772	Gastric biopsy	body	Male	32	NA	Atrophic gastritis	AG	NA	CUHK Shenzhen research institute	LS454	V4	China_Xian	18059	1.88329
SRR5270069	973_15_Dou.v4	PRJNA375772	Gastric biopsy	antrum	Male	32	NA	Atrophic gastritis	AG	NA	CUHK Shenzhen research institute	LS454	V4	China_Xian	14221	1.74385
SRR5270070	973_15_Di.v4	PRJNA375772	Gastric biopsy	fundus	Male	32	NA	Atrophic gastritis	AG	NA	CUHK Shenzhen research institute	LS454	V4	China_Xian	15006	7.24314
SRR5270071	973_14_T.v4	PRJNA375772	Gastric biopsy	body	Male	50	NA	Superficial gastritis	SG	NA	CUHK Shenzhen research institute	LS454	V4	China_Xian	31205	4.28785
SRR5270072	973_14_Dou.v4	PRJNA375772	Gastric biopsy	antrum	Male	50	NA	Superficial gastritis	SG	NA	CUHK Shenzhen research institute	LS454	V4	China_Xian	32735	15.6585
SRR5270073	973_14_Di.v4	PRJNA375772	Gastric biopsy	fundus	Male	50	NA	Superficial gastritis	SG	NA	CUHK Shenzhen research institute	LS454	V4	China_Xian	14734	22.2458
SRR5270074	973_13_T.v4	PRJNA375772	Gastric biopsy	body	Male	32	NA	Superficial gastritis	SG	NA	CUHK Shenzhen research institute	LS454	V4	China_Xian	17737	1.13323
SRR5270075	973_13_Dou.v4	PRJNA375772	Gastric biopsy	antrum	Male	32	NA	Superficial gastritis	SG	NA	CUHK Shenzhen research institute	LS454	V4	China_Xian	17682	2.249
SRR5270076	973_13_Di.v4	PRJNA375772	Gastric biopsy	fundus	Male	32	NA	Superficial gastritis	SG	NA	CUHK Shenzhen research institute	LS454	V4	China_Xian	29025	2.89044
SRR5270077	973_12_T.v4	PRJNA375772	Gastric biopsy	body	Male	46	NA	Superficial gastritis	SG	NA	CUHK Shenzhen research institute	LS454	V4	China_Xian	23822	44.5319
SRR5270078	973_12_Dou.v4	PRJNA375772	Gastric biopsy	antrum	Male	46	NA	Superficial gastritis	SG	NA	CUHK Shenzhen research institute	LS454	V4	China_Xian	32912	34.8013
SRR5270079	973_12_Di.v4	PRJNA375772	Gastric biopsy	fundus	Male	46	NA	Superficial gastritis	SG	NA	CUHK Shenzhen research institute	LS454	V4	China_Xian	26271	4.63551
SRR5270080	34GN.v4	PRJNA375772	Gastric biopsy	antrum	Male	69	NA	Atrophic gastritis	AG	NA	CUHK Shenzhen research institute	LS454	V4	China_Inner Mongolia	15940	16.6351
SRR5270081	34GC.v4	PRJNA375772	Gastric biopsy	antrum	Male	69	NA	Atrophic gastritis	AG	NA	CUHK Shenzhen research institute	LS454	V4	China_Inner Mongolia	20267	1.12496
SRR5270082	33GN.v4	PRJNA375772	Gastric biopsy	antrum	Female	21	NA	Atrophic gastritis	AG	NA	CUHK Shenzhen research institute	LS454	V4	China_Inner Mongolia	21476	17.7044
SRR5270083	33GC.v4	PRJNA375772	Gastric biopsy	antrum	Female	21	NA	Atrophic gastritis	AG	NA	CUHK Shenzhen research institute	LS454	V4	China_Inner Mongolia	26471	1.49601
SRR5270084	32GN.v4	PRJNA375772	Gastric biopsy	antrum	Male	54	NA	Atrophic gastritis	AG	NA	CUHK Shenzhen research institute	LS454	V4	China_Inner Mongolia	18011	2.63044
SRR5270085	32GC.v4	PRJNA375772	Gastric biopsy	antrum	Male	54	NA	Atrophic gastritis	AG	NA	CUHK Shenzhen research institute	LS454	V4	China_Inner Mongolia	15463	12.635
SRR5270086	30GN.v4	PRJNA375772	Gastric biopsy	antrum	Male	23	NA	Atrophic gastritis	AG	NA	CUHK Shenzhen research institute	LS454	V4	China_Inner Mongolia	24873	66.5264
SRR5270087	30GC.v4	PRJNA375772	Gastric biopsy	antrum	Male	23	NA	Atrophic gastritis	AG	NA	CUHK Shenzhen research institute	LS454	V4	China_Inner Mongolia	24864	57.2572
SRR5270088	YJCall265.v4	PRJNA375772	Gastric biopsy	fundus	Male	61	NA	Gastric cancer	GC	NA	CUHK Shenzhen research institute	LS454	V4	China_Xian	23110	4.72418
SRR5270089	NAG48131.v4	PRJNA375772	Gastric biopsy	antrum	Female	29	NA	Superficial gastritis	SG	NA	CUHK Shenzhen research institute	LS454	V4	China_Inner Mongolia	33117	0.526839
SRR5270090	NAG39.v4	PRJNA375772	Gastric biopsy	antrum	Male	54	NA	Superficial gastritis	SG	NA	CUHK Shenzhen research institute	LS454	V4	China_Inner Mongolia	15087	0.222914
SRR5270091	NAG38.v4	PRJNA375772	Gastric biopsy	antrum	Female	69	NA	Superficial gastritis	SG	NA	CUHK Shenzhen research institute	LS454	V4	China_Inner Mongolia	41906	0.024929
SRR5270092	NAG29260.v4	PRJNA375772	Gastric biopsy	antrum	Female	46	NA	Superficial gastritis	SG	NA	CUHK Shenzhen research institute	LS454	V4	China_Inner Mongolia	31768	0.0273336
SRR5270093	HK35T.v4	PRJNA375772	Gastric biopsy	body	Male	56	NA	Intestinal metaplasia	IM	NA	CUHK Shenzhen research institute	LS454	V4	China_Xian	28780	8.10002
SRR5270094	HK25T198.v4	PRJNA375772	Gastric biopsy	body	Male	46	NA	Intestinal metaplasia	IM	NA	CUHK Shenzhen research institute	LS454	V4	China_Xian	26322	0.323232
SRR5270095	HK25DT199.v4	PRJNA375772	Gastric biopsy	fundus	Male	46	NA	Intestinal metaplasia	IM	NA	CUHK Shenzhen research institute	LS454	V4	China_Xian	33262	0.0917852
SRR5270096	HK25Dou200.v4	PRJNA375772	Gastric biopsy	antrum	Male	46	NA	Intestinal metaplasia	IM	NA	CUHK Shenzhen research institute	LS454	V4	China_Xian	24134	0.360967
SRR5270097	HK14T247.v4	PRJNA375772	Gastric biopsy	body	Male	66	NA	Atrophic gastritis	AG	NA	CUHK Shenzhen research institute	LS454	V4	China_Xian	20817	0.197628
SRR5270098	HK14Dou246.v4	PRJNA375772	Gastric biopsy	antrum	Male	66	NA	Atrophic gastritis	AG	NA	CUHK Shenzhen research institute	LS454	V4	China_Xian	21461	0.255717
SRR5270099	HK_28Dou.v4	PRJNA375772	Gastric biopsy	antrum	Male	60	NA	Atrophic gastritis	AG	NA	CUHK Shenzhen research institute	LS454	V4	China_Xian	42107	0.131299
SRR5270100	HK_26T.v4	PRJNA375772	Gastric biopsy	body	Female	53	NA	Intestinal metaplasia	IM	NA	CUHK Shenzhen research institute	LS454	V4	China_Xian	15993	0.104827
SRR5270101	HK_21DT202.v4	PRJNA375772	Gastric biopsy	fundus	Male	64	NA	Superficial gastritis	SG	NA	CUHK Shenzhen research institute	LS454	V4	China_Xian	29521	0.142214
SRR5270103	AG35.v4	PRJNA375772	Gastric biopsy	NA	Male	65	NA	Carcinoma_adjacent normal	CAN	NA	CUHK Shenzhen research institute	LS454	V4	China_Inner Mongolia	23226	0.576998
SRR5270104	AG32.v4	PRJNA375772	Gastric biopsy	fundus	Male	49	NA	Carcinoma_adjacent normal	CAN	NA	CUHK Shenzhen research institute	LS454	V4	China_Inner Mongolia	20072	0.0187758
SRR5270105	97HK_9T.v4	PRJNA375772	Gastric biopsy	body	Male	50	NA	Atrophic gastritis	AG	NA	CUHK Shenzhen research institute	LS454	V4	China_Xian	21533	0.308071
SRR5270106	973_23T224.v4	PRJNA375772	Gastric biopsy	body	Female	53	NA	Superficial gastritis	SG	NA	CUHK Shenzhen research institute	LS454	V4	China_Xian	47584	4.42046
SRR5270107	29HK_34T.v4	PRJNA375772	Gastric biopsy	body	Female	53	NA	Superficial gastritis	SG	NA	CUHK Shenzhen research institute	LS454	V4	China_Xian	40967	0.366086
SRR5270108	26GN.v4	PRJNA375772	Gastric biopsy	antrum	Male	65	NA	Atrophic gastritis	AG	NA	CUHK Shenzhen research institute	LS454	V4	China_Inner Mongolia	23167	0
SRR5270109	25GN.v4	PRJNA375772	Gastric biopsy	antrum	Female	71	NA	Atrophic gastritis	AG	NA	CUHK Shenzhen research institute	LS454	V4	China_Inner Mongolia	26518	0
SRR5270110	226973_2DT.v4	PRJNA375772	Gastric biopsy	fundus	Female	48	NA	Atrophic gastritis	AG	NA	CUHK Shenzhen research institute	LS454	V4	China_Xian	27604	0.165336
SRR5270112	19GC212.v4	PRJNA375772	Gastric biopsy	antrum	Female	43	NA	Atrophic gastritis	AG	NA	CUHK Shenzhen research institute	LS454	V4	China_Inner Mongolia	24351	0.334099
SRR5270113	124AG38.v4	PRJNA375772	Gastric biopsy	antrum	Male	60	NA	Atrophic gastritis	AG	NA	CUHK Shenzhen research institute	LS454	V4	China_Inner Mongolia	31828	0.132386
SRR5270114	104HK_2FT.v4	PRJNA375772	Gastric biopsy	body	Female	64	NA	Intestinal metaplasia	IM	NA	CUHK Shenzhen research institute	LS454	V4	China_Xian	18995	0.232463
SRR12147643	P09.fq	PRJNA428883	Gastric biopsy	NA	NA	NA	NA	peritumor	CAN	NA	ZHEJIANG UNIVERSITY	Illumina MiSeq	V3-V4	China_Zhejiang	3350	44.6829
SRR12147671	P19.fq	PRJNA428883	Gastric biopsy	NA	NA	NA	NA	peritumor	CAN	NA	ZHEJIANG UNIVERSITY	Illumina MiSeq	V3-V4	China_Zhejiang	3091	89.0185
SRR12147672	P18.fq	PRJNA428883	Gastric biopsy	NA	NA	NA	NA	peritumor	CAN	NA	ZHEJIANG UNIVERSITY	Illumina MiSeq	V3-V4	China_Zhejiang	5699	44.9321
SRR12147674	P16.fq	PRJNA428883	Gastric biopsy	NA	NA	NA	NA	peritumor	CAN	NA	ZHEJIANG UNIVERSITY	Illumina MiSeq	V3-V4	China_Zhejiang	3130	3.55228
SRR12147676	P14.fq	PRJNA428883	Gastric biopsy	NA	NA	NA	NA	peritumor	CAN	NA	ZHEJIANG UNIVERSITY	Illumina MiSeq	V3-V4	China_Zhejiang	3521	38.2597
SRR6477642	S223.fq	PRJNA428883	Gastric biopsy	NA	NA	NA	NA	peritumor	CAN	NA	ZHEJIANG UNIVERSITY	Illumina MiSeq	V3-V4	China_Zhejiang	3664	80.5978
SRR6477645	N82.fq	PRJNA428883	Gastric biopsy	NA	NA	NA	NA	normal	HC	NA	ZHEJIANG UNIVERSITY	Illumina MiSeq	V3-V4	China_Zhejiang	7053	0
SRR6477646	N83.fq	PRJNA428883	Gastric biopsy	NA	NA	NA	NA	normal	HC	NA	ZHEJIANG UNIVERSITY	Illumina MiSeq	V3-V4	China_Zhejiang	3025	18.8087
SRR6477650	S230.fq	PRJNA428883	Gastric biopsy	NA	NA	NA	NA	peritumor	CAN	NA	ZHEJIANG UNIVERSITY	Illumina MiSeq	V3-V4	China_Zhejiang	7304	97.0841
SRR6477651	T231.fq	PRJNA428883	Gastric biopsy	NA	NA	NA	NA	tumor	GC	NA	ZHEJIANG UNIVERSITY	Illumina MiSeq	V3-V4	China_Zhejiang	3476	0.182648
SRR6477652	T230.fq	PRJNA428883	Gastric biopsy	NA	NA	NA	NA	tumor	GC	NA	ZHEJIANG UNIVERSITY	Illumina MiSeq	V3-V4	China_Zhejiang	13168	98.5531
SRR6477656	T225.fq	PRJNA428883	Gastric biopsy	NA	NA	NA	NA	tumor	GC	NA	ZHEJIANG UNIVERSITY	Illumina MiSeq	V3-V4	China_Zhejiang	3399	97.4988
SRR6477659	T23.fq	PRJNA428883	Gastric biopsy	NA	NA	NA	NA	tumor	GC	NA	ZHEJIANG UNIVERSITY	Illumina MiSeq	V3-V4	China_Zhejiang	12070	0.0506329
SRR6477662	T100.fq	PRJNA428883	Gastric biopsy	NA	NA	NA	NA	tumor	GC	NA	ZHEJIANG UNIVERSITY	Illumina MiSeq	V3-V4	China_Zhejiang	7779	0.262238
SRR6477667	S93.fq	PRJNA428883	Gastric biopsy	NA	NA	NA	NA	peritumor	CAN	NA	ZHEJIANG UNIVERSITY	Illumina MiSeq	V3-V4	China_Zhejiang	9474	46.3248
SRR6477669	T1.fq	PRJNA428883	Gastric biopsy	NA	NA	NA	NA	tumor	GC	NA	ZHEJIANG UNIVERSITY	Illumina MiSeq	V3-V4	China_Zhejiang	3174	94.285
SRR6477670	S97.fq	PRJNA428883	Gastric biopsy	NA	NA	NA	NA	peritumor	CAN	NA	ZHEJIANG UNIVERSITY	Illumina MiSeq	V3-V4	China_Zhejiang	6845	95.2133
SRR6477672	T283.fq	PRJNA428883	Gastric biopsy	NA	NA	NA	NA	tumor	GC	NA	ZHEJIANG UNIVERSITY	Illumina MiSeq	V3-V4	China_Zhejiang	3414	97.0236
SRR6477684	T272.fq	PRJNA428883	Gastric biopsy	NA	NA	NA	NA	tumor	GC	NA	ZHEJIANG UNIVERSITY	Illumina MiSeq	V3-V4	China_Zhejiang	3527	44.6406
SRR6477694	N36.fq	PRJNA428883	Gastric biopsy	NA	NA	NA	NA	normal	HC	NA	ZHEJIANG UNIVERSITY	Illumina MiSeq	V3-V4	China_Zhejiang	3658	0
SRR6477697	N33.fq	PRJNA428883	Gastric biopsy	NA	NA	NA	NA	normal	HC	NA	ZHEJIANG UNIVERSITY	Illumina MiSeq	V3-V4	China_Zhejiang	4206	82.6012
SRR6477700	T242.fq	PRJNA428883	Gastric biopsy	NA	NA	NA	NA	tumor	GC	NA	ZHEJIANG UNIVERSITY	Illumina MiSeq	V3-V4	China_Zhejiang	3466	0.175703
SRR6477701	T249.fq	PRJNA428883	Gastric biopsy	NA	NA	NA	NA	tumor	GC	NA	ZHEJIANG UNIVERSITY	Illumina MiSeq	V3-V4	China_Zhejiang	3237	86.5729
SRR6477703	T247.fq	PRJNA428883	Gastric biopsy	NA	NA	NA	NA	tumor	GC	NA	ZHEJIANG UNIVERSITY	Illumina MiSeq	V3-V4	China_Zhejiang	3088	24.8412
SRR6477704	T248.fq	PRJNA428883	Gastric biopsy	NA	NA	NA	NA	tumor	GC	NA	ZHEJIANG UNIVERSITY	Illumina MiSeq	V3-V4	China_Zhejiang	4546	97.6144
SRR6477710	N190.fq	PRJNA428883	Gastric biopsy	NA	NA	NA	NA	normal	HC	NA	ZHEJIANG UNIVERSITY	Illumina MiSeq	V3-V4	China_Zhejiang	4863	3.55228
SRR6477712	N196.fq	PRJNA428883	Gastric biopsy	NA	NA	NA	NA	normal	HC	NA	ZHEJIANG UNIVERSITY	Illumina MiSeq	V3-V4	China_Zhejiang	5501	44.9321
SRR6477713	N199.fq	PRJNA428883	Gastric biopsy	NA	NA	NA	NA	normal	HC	NA	ZHEJIANG UNIVERSITY	Illumina MiSeq	V3-V4	China_Zhejiang	4769	96.8137
SRR6477720	S120.fq	PRJNA428883	Gastric biopsy	NA	NA	NA	NA	peritumor	CAN	NA	ZHEJIANG UNIVERSITY	Illumina MiSeq	V3-V4	China_Zhejiang	4198	99.6603
SRR6477721	S121.fq	PRJNA428883	Gastric biopsy	NA	NA	NA	NA	peritumor	CAN	NA	ZHEJIANG UNIVERSITY	Illumina MiSeq	V3-V4	China_Zhejiang	11364	39.2216
SRR6477722	S127.fq	PRJNA428883	Gastric biopsy	NA	NA	NA	NA	peritumor	CAN	NA	ZHEJIANG UNIVERSITY	Illumina MiSeq	V3-V4	China_Zhejiang	3279	91.7284
SRR6477723	S128.fq	PRJNA428883	Gastric biopsy	NA	NA	NA	NA	peritumor	CAN	NA	ZHEJIANG UNIVERSITY	Illumina MiSeq	V3-V4	China_Zhejiang	5189	93.9663
SRR6477724	S125.fq	PRJNA428883	Gastric biopsy	NA	NA	NA	NA	peritumor	CAN	NA	ZHEJIANG UNIVERSITY	Illumina MiSeq	V3-V4	China_Zhejiang	6272	95.5905
SRR6477725	S126.fq	PRJNA428883	Gastric biopsy	NA	NA	NA	NA	peritumor	CAN	NA	ZHEJIANG UNIVERSITY	Illumina MiSeq	V3-V4	China_Zhejiang	3532	96.3874
SRR6477727	T184.fq	PRJNA428883	Gastric biopsy	NA	NA	NA	NA	tumor	GC	NA	ZHEJIANG UNIVERSITY	Illumina MiSeq	V3-V4	China_Zhejiang	6357	4.06585
SRR6477728	S129.fq	PRJNA428883	Gastric biopsy	NA	NA	NA	NA	peritumor	CAN	NA	ZHEJIANG UNIVERSITY	Illumina MiSeq	V3-V4	China_Zhejiang	4208	95.1696
SRR6477731	T18.fq	PRJNA428883	Gastric biopsy	NA	NA	NA	NA	tumor	GC	NA	ZHEJIANG UNIVERSITY	Illumina MiSeq	V3-V4	China_Zhejiang	4816	0
SRR6477735	S250.fq	PRJNA428883	Gastric biopsy	NA	NA	NA	NA	peritumor	CAN	NA	ZHEJIANG UNIVERSITY	Illumina MiSeq	V3-V4	China_Zhejiang	3741	62.624
SRR6477739	N132.fq	PRJNA428883	Gastric biopsy	NA	NA	NA	NA	normal	HC	NA	ZHEJIANG UNIVERSITY	Illumina MiSeq	V3-V4	China_Zhejiang	3655	74.7108
SRR6477740	N128.fq	PRJNA428883	Gastric biopsy	NA	NA	NA	NA	normal	HC	NA	ZHEJIANG UNIVERSITY	Illumina MiSeq	V3-V4	China_Zhejiang	4840	44.6829
SRR6477741	N127.fq	PRJNA428883	Gastric biopsy	NA	NA	NA	NA	normal	HC	NA	ZHEJIANG UNIVERSITY	Illumina MiSeq	V3-V4	China_Zhejiang	3730	98.676
SRR6477745	N137.fq	PRJNA428883	Gastric biopsy	NA	NA	NA	NA	normal	HC	NA	ZHEJIANG UNIVERSITY	Illumina MiSeq	V3-V4	China_Zhejiang	3203	97.8529
SRR6477747	S202.fq	PRJNA428883	Gastric biopsy	NA	NA	NA	NA	peritumor	CAN	NA	ZHEJIANG UNIVERSITY	Illumina MiSeq	V3-V4	China_Zhejiang	3468	2.38974
SRR6477754	S198.fq	PRJNA428883	Gastric biopsy	NA	NA	NA	NA	peritumor	CAN	NA	ZHEJIANG UNIVERSITY	Illumina MiSeq	V3-V4	China_Zhejiang	3088	0.33952
SRR6477755	S195.fq	PRJNA428883	Gastric biopsy	NA	NA	NA	NA	peritumor	CAN	NA	ZHEJIANG UNIVERSITY	Illumina MiSeq	V3-V4	China_Zhejiang	4323	43.7003
SRR6477764	T269.fq	PRJNA428883	Gastric biopsy	NA	NA	NA	NA	tumor	GC	NA	ZHEJIANG UNIVERSITY	Illumina MiSeq	V3-V4	China_Zhejiang	5346	0.117199
SRR6477768	N223.fq	PRJNA428883	Gastric biopsy	NA	NA	NA	NA	normal	HC	NA	ZHEJIANG UNIVERSITY	Illumina MiSeq	V3-V4	China_Zhejiang	3557	53.7799
SRR6477770	N221.fq	PRJNA428883	Gastric biopsy	NA	NA	NA	NA	normal	HC	NA	ZHEJIANG UNIVERSITY	Illumina MiSeq	V3-V4	China_Zhejiang	5760	64.0331
SRR6477777	N225.fq	PRJNA428883	Gastric biopsy	NA	NA	NA	NA	normal	HC	NA	ZHEJIANG UNIVERSITY	Illumina MiSeq	V3-V4	China_Zhejiang	5158	84.3327
SRR6477782	S43.fq	PRJNA428883	Gastric biopsy	NA	NA	NA	NA	peritumor	CAN	NA	ZHEJIANG UNIVERSITY	Illumina MiSeq	V3-V4	China_Zhejiang	3057	0.492207
SRR6477791	S44.fq	PRJNA428883	Gastric biopsy	NA	NA	NA	NA	peritumor	CAN	NA	ZHEJIANG UNIVERSITY	Illumina MiSeq	V3-V4	China_Zhejiang	4538	21.9631
SRR6477794	T79.fq	PRJNA428883	Gastric biopsy	NA	NA	NA	NA	tumor	GC	NA	ZHEJIANG UNIVERSITY	Illumina MiSeq	V3-V4	China_Zhejiang	5161	70.8274
SRR6477795	T150.fq	PRJNA428883	Gastric biopsy	NA	NA	NA	NA	tumor	GC	NA	ZHEJIANG UNIVERSITY	Illumina MiSeq	V3-V4	China_Zhejiang	4840	0.503723
SRR6477796	T151.fq	PRJNA428883	Gastric biopsy	NA	NA	NA	NA	tumor	GC	NA	ZHEJIANG UNIVERSITY	Illumina MiSeq	V3-V4	China_Zhejiang	5597	60.6638
SRR6477797	N230.fq	PRJNA428883	Gastric biopsy	NA	NA	NA	NA	normal	HC	NA	ZHEJIANG UNIVERSITY	Illumina MiSeq	V3-V4	China_Zhejiang	3064	86.8551
SRR6477799	T72.fq	PRJNA428883	Gastric biopsy	NA	NA	NA	NA	tumor	GC	NA	ZHEJIANG UNIVERSITY	Illumina MiSeq	V3-V4	China_Zhejiang	4550	0
SRR6477811	T134.fq	PRJNA428883	Gastric biopsy	NA	NA	NA	NA	tumor	GC	NA	ZHEJIANG UNIVERSITY	Illumina MiSeq	V3-V4	China_Zhejiang	3763	10.5557
SRR6477812	T133.fq	PRJNA428883	Gastric biopsy	NA	NA	NA	NA	tumor	GC	NA	ZHEJIANG UNIVERSITY	Illumina MiSeq	V3-V4	China_Zhejiang	6018	17.842
SRR6477814	T137.fq	PRJNA428883	Gastric biopsy	NA	NA	NA	NA	tumor	GC	NA	ZHEJIANG UNIVERSITY	Illumina MiSeq	V3-V4	China_Zhejiang	8877	16.8061
SRR6477815	T140.fq	PRJNA428883	Gastric biopsy	NA	NA	NA	NA	tumor	GC	NA	ZHEJIANG UNIVERSITY	Illumina MiSeq	V3-V4	China_Zhejiang	3079	0
SRR6477821	S63.fq	PRJNA428883	Gastric biopsy	NA	NA	NA	NA	peritumor	CAN	NA	ZHEJIANG UNIVERSITY	Illumina MiSeq	V3-V4	China_Zhejiang	4074	0
SRR6477825	N174.fq	PRJNA428883	Gastric biopsy	NA	NA	NA	NA	normal	HC	NA	ZHEJIANG UNIVERSITY	Illumina MiSeq	V3-V4	China_Zhejiang	3101	22.4786
SRR6477826	N178.fq	PRJNA428883	Gastric biopsy	NA	NA	NA	NA	normal	HC	NA	ZHEJIANG UNIVERSITY	Illumina MiSeq	V3-V4	China_Zhejiang	3017	65.3866
SRR6477829	N179.fq	PRJNA428883	Gastric biopsy	NA	NA	NA	NA	normal	HC	NA	ZHEJIANG UNIVERSITY	Illumina MiSeq	V3-V4	China_Zhejiang	3830	97.6201
SRR6477838	S232.fq	PRJNA428883	Gastric biopsy	NA	NA	NA	NA	peritumor	CAN	NA	ZHEJIANG UNIVERSITY	Illumina MiSeq	V3-V4	China_Zhejiang	7116	88.5544
SRR6477839	S233.fq	PRJNA428883	Gastric biopsy	NA	NA	NA	NA	peritumor	CAN	NA	ZHEJIANG UNIVERSITY	Illumina MiSeq	V3-V4	China_Zhejiang	4392	73.2766
SRR6477852	T193.fq	PRJNA428883	Gastric biopsy	NA	NA	NA	NA	tumor	GC	NA	ZHEJIANG UNIVERSITY	Illumina MiSeq	V3-V4	China_Zhejiang	6268	95.8441
SRR6477855	T196.fq	PRJNA428883	Gastric biopsy	NA	NA	NA	NA	tumor	GC	NA	ZHEJIANG UNIVERSITY	Illumina MiSeq	V3-V4	China_Zhejiang	3646	39.6701
SRR6477856	T19.fq	PRJNA428883	Gastric biopsy	NA	NA	NA	NA	tumor	GC	NA	ZHEJIANG UNIVERSITY	Illumina MiSeq	V3-V4	China_Zhejiang	4573	0
SRR6477857	T190.fq	PRJNA428883	Gastric biopsy	NA	NA	NA	NA	tumor	GC	NA	ZHEJIANG UNIVERSITY	Illumina MiSeq	V3-V4	China_Zhejiang	9681	11.54
SRR6477860	T197.fq	PRJNA428883	Gastric biopsy	NA	NA	NA	NA	tumor	GC	NA	ZHEJIANG UNIVERSITY	Illumina MiSeq	V3-V4	China_Zhejiang	3565	1.86425
SRR6477861	T198.fq	PRJNA428883	Gastric biopsy	NA	NA	NA	NA	tumor	GC	NA	ZHEJIANG UNIVERSITY	Illumina MiSeq	V3-V4	China_Zhejiang	9209	20.7117
SRR6477864	S256.fq	PRJNA428883	Gastric biopsy	NA	NA	NA	NA	peritumor	CAN	NA	ZHEJIANG UNIVERSITY	Illumina MiSeq	V3-V4	China_Zhejiang	5156	0.794621
SRR6477866	S258.fq	PRJNA428883	Gastric biopsy	NA	NA	NA	NA	peritumor	CAN	NA	ZHEJIANG UNIVERSITY	Illumina MiSeq	V3-V4	China_Zhejiang	6853	71.88
SRR6477867	S259.fq	PRJNA428883	Gastric biopsy	NA	NA	NA	NA	peritumor	CAN	NA	ZHEJIANG UNIVERSITY	Illumina MiSeq	V3-V4	China_Zhejiang	3812	99.6921
SRR6477871	S255.fq	PRJNA428883	Gastric biopsy	NA	NA	NA	NA	peritumor	CAN	NA	ZHEJIANG UNIVERSITY	Illumina MiSeq	V3-V4	China_Zhejiang	4379	76.669
SRR6477875	S78.fq	PRJNA428883	Gastric biopsy	NA	NA	NA	NA	peritumor	CAN	NA	ZHEJIANG UNIVERSITY	Illumina MiSeq	V3-V4	China_Zhejiang	6044	68.8429
SRR6477877	S277.fq	PRJNA428883	Gastric biopsy	NA	NA	NA	NA	peritumor	CAN	NA	ZHEJIANG UNIVERSITY	Illumina MiSeq	V3-V4	China_Zhejiang	4047	9.97249
SRR6477881	S85.fq	PRJNA428883	Gastric biopsy	NA	NA	NA	NA	peritumor	CAN	NA	ZHEJIANG UNIVERSITY	Illumina MiSeq	V3-V4	China_Zhejiang	3363	78.6143
SRR6477882	N229.fq	PRJNA428883	Gastric biopsy	NA	NA	NA	NA	normal	HC	NA	ZHEJIANG UNIVERSITY	Illumina MiSeq	V3-V4	China_Zhejiang	3730	2.05239
SRR6477887	T99.fq	PRJNA428883	Gastric biopsy	NA	NA	NA	NA	tumor	GC	NA	ZHEJIANG UNIVERSITY	Illumina MiSeq	V3-V4	China_Zhejiang	3719	0
SRR6477888	T49.fq	PRJNA428883	Gastric biopsy	NA	NA	NA	NA	tumor	GC	NA	ZHEJIANG UNIVERSITY	Illumina MiSeq	V3-V4	China_Zhejiang	3238	0
SRR6477898	T40.fq	PRJNA428883	Gastric biopsy	NA	NA	NA	NA	tumor	GC	NA	ZHEJIANG UNIVERSITY	Illumina MiSeq	V3-V4	China_Zhejiang	7535	0
SRR6477904	T39.fq	PRJNA428883	Gastric biopsy	NA	NA	NA	NA	tumor	GC	NA	ZHEJIANG UNIVERSITY	Illumina MiSeq	V3-V4	China_Zhejiang	4452	10.5527
SRR6477905	N259.fq	PRJNA428883	Gastric biopsy	NA	NA	NA	NA	normal	HC	NA	ZHEJIANG UNIVERSITY	Illumina MiSeq	V3-V4	China_Zhejiang	28645	61.6883
SRR6477919	T258.fq	PRJNA428883	Gastric biopsy	NA	NA	NA	NA	tumor	GC	NA	ZHEJIANG UNIVERSITY	Illumina MiSeq	V3-V4	China_Zhejiang	8891	74.993
SRR6477922	T256.fq	PRJNA428883	Gastric biopsy	NA	NA	NA	NA	tumor	GC	NA	ZHEJIANG UNIVERSITY	Illumina MiSeq	V3-V4	China_Zhejiang	4385	0.146166
SRR6477924	T254.fq	PRJNA428883	Gastric biopsy	NA	NA	NA	NA	tumor	GC	NA	ZHEJIANG UNIVERSITY	Illumina MiSeq	V3-V4	China_Zhejiang	5015	14.114
SRR6477925	T253.fq	PRJNA428883	Gastric biopsy	NA	NA	NA	NA	tumor	GC	NA	ZHEJIANG UNIVERSITY	Illumina MiSeq	V3-V4	China_Zhejiang	3135	0.260734
SRR6477928	S109.fq	PRJNA428883	Gastric biopsy	NA	NA	NA	NA	peritumor	CAN	NA	ZHEJIANG UNIVERSITY	Illumina MiSeq	V3-V4	China_Zhejiang	5377	93.7329
SRR6477930	S112.fq	PRJNA428883	Gastric biopsy	NA	NA	NA	NA	peritumor	CAN	NA	ZHEJIANG UNIVERSITY	Illumina MiSeq	V3-V4	China_Zhejiang	3522	85.888
SRR6477939	T15.fq	PRJNA428883	Gastric biopsy	NA	NA	NA	NA	tumor	GC	NA	ZHEJIANG UNIVERSITY	Illumina MiSeq	V3-V4	China_Zhejiang	3819	28.9261
SRR6477941	N1.fq	PRJNA428883	Gastric biopsy	NA	NA	NA	NA	normal	HC	NA	ZHEJIANG UNIVERSITY	Illumina MiSeq	V3-V4	China_Zhejiang	5348	22.1529
SRR6477948	N12.fq	PRJNA428883	Gastric biopsy	NA	NA	NA	NA	normal	HC	NA	ZHEJIANG UNIVERSITY	Illumina MiSeq	V3-V4	China_Zhejiang	3157	14.5003
SRR6477952	N78.fq	PRJNA428883	Gastric biopsy	NA	NA	NA	NA	normal	HC	NA	ZHEJIANG UNIVERSITY	Illumina MiSeq	V3-V4	China_Zhejiang	10450	41.1725
SRR6477953	N125.fq	PRJNA428883	Gastric biopsy	NA	NA	NA	NA	normal	HC	NA	ZHEJIANG UNIVERSITY	Illumina MiSeq	V3-V4	China_Zhejiang	3064	41.5666
SRR6477957	S211.fq	PRJNA428883	Gastric biopsy	NA	NA	NA	NA	peritumor	CAN	NA	ZHEJIANG UNIVERSITY	Illumina MiSeq	V3-V4	China_Zhejiang	8334	17.2095
SRR6477961	S208.fq	PRJNA428883	Gastric biopsy	NA	NA	NA	NA	peritumor	CAN	NA	ZHEJIANG UNIVERSITY	Illumina MiSeq	V3-V4	China_Zhejiang	10745	91.4152
SRR6477964	S205.fq	PRJNA428883	Gastric biopsy	NA	NA	NA	NA	peritumor	CAN	NA	ZHEJIANG UNIVERSITY	Illumina MiSeq	V3-V4	China_Zhejiang	3055	98.3743
SRR6477966	S207.fq	PRJNA428883	Gastric biopsy	NA	NA	NA	NA	peritumor	CAN	NA	ZHEJIANG UNIVERSITY	Illumina MiSeq	V3-V4	China_Zhejiang	3422	98.0921
SRR6477967	S206.fq	PRJNA428883	Gastric biopsy	NA	NA	NA	NA	peritumor	CAN	NA	ZHEJIANG UNIVERSITY	Illumina MiSeq	V3-V4	China_Zhejiang	3256	63.1094
SRR6477972	S1.fq	PRJNA428883	Gastric biopsy	NA	NA	NA	NA	peritumor	CAN	NA	ZHEJIANG UNIVERSITY	Illumina MiSeq	V3-V4	China_Zhejiang	3151	95.6655
SRR6477974	S100.fq	PRJNA428883	Gastric biopsy	NA	NA	NA	NA	peritumor	CAN	NA	ZHEJIANG UNIVERSITY	Illumina MiSeq	V3-V4	China_Zhejiang	3163	56.6839
SRR6477975	S101.fq	PRJNA428883	Gastric biopsy	NA	NA	NA	NA	peritumor	CAN	NA	ZHEJIANG UNIVERSITY	Illumina MiSeq	V3-V4	China_Zhejiang	3050	99.8443
SRR6477981	T186.fq	PRJNA428883	Gastric biopsy	NA	NA	NA	NA	tumor	GC	NA	ZHEJIANG UNIVERSITY	Illumina MiSeq	V3-V4	China_Zhejiang	5910	1.08337
SRR6477987	N163.fq	PRJNA428883	Gastric biopsy	NA	NA	NA	NA	normal	HC	NA	ZHEJIANG UNIVERSITY	Illumina MiSeq	V3-V4	China_Zhejiang	3357	54.1481
SRR6477993	S272.fq	PRJNA428883	Gastric biopsy	NA	NA	NA	NA	peritumor	CAN	NA	ZHEJIANG UNIVERSITY	Illumina MiSeq	V3-V4	China_Zhejiang	3183	80.2917
SRR6477996	S245.fq	PRJNA428883	Gastric biopsy	NA	NA	NA	NA	peritumor	CAN	NA	ZHEJIANG UNIVERSITY	Illumina MiSeq	V3-V4	China_Zhejiang	6670	3.75474
SRR6477998	S248.fq	PRJNA428883	Gastric biopsy	NA	NA	NA	NA	peritumor	CAN	NA	ZHEJIANG UNIVERSITY	Illumina MiSeq	V3-V4	China_Zhejiang	14425	96.8021
SRR6477999	S247.fq	PRJNA428883	Gastric biopsy	NA	NA	NA	NA	peritumor	CAN	NA	ZHEJIANG UNIVERSITY	Illumina MiSeq	V3-V4	China_Zhejiang	3165	0.109379
SRR6478001	S249.fq	PRJNA428883	Gastric biopsy	NA	NA	NA	NA	peritumor	CAN	NA	ZHEJIANG UNIVERSITY	Illumina MiSeq	V3-V4	China_Zhejiang	5117	95.7206
SRR6478003	S147.fq	PRJNA428883	Gastric biopsy	NA	NA	NA	NA	peritumor	CAN	NA	ZHEJIANG UNIVERSITY	Illumina MiSeq	V3-V4	China_Zhejiang	3304	98.1864
SRR6478005	S149.fq	PRJNA428883	Gastric biopsy	NA	NA	NA	NA	peritumor	CAN	NA	ZHEJIANG UNIVERSITY	Illumina MiSeq	V3-V4	China_Zhejiang	4403	96.7174
SRR6478007	S150.fq	PRJNA428883	Gastric biopsy	NA	NA	NA	NA	peritumor	CAN	NA	ZHEJIANG UNIVERSITY	Illumina MiSeq	V3-V4	China_Zhejiang	3718	1.11531
SRR6478008	S151.fq	PRJNA428883	Gastric biopsy	NA	NA	NA	NA	peritumor	CAN	NA	ZHEJIANG UNIVERSITY	Illumina MiSeq	V3-V4	China_Zhejiang	7733	98.0095
SRR6478009	S152.fq	PRJNA428883	Gastric biopsy	NA	NA	NA	NA	peritumor	CAN	NA	ZHEJIANG UNIVERSITY	Illumina MiSeq	V3-V4	China_Zhejiang	5084	67.5049
SRR6478010	T200.fq	PRJNA428883	Gastric biopsy	NA	NA	NA	NA	tumor	GC	NA	ZHEJIANG UNIVERSITY	Illumina MiSeq	V3-V4	China_Zhejiang	5512	3.80908
SRR6478012	S276.fq	PRJNA428883	Gastric biopsy	NA	NA	NA	NA	peritumor	CAN	NA	ZHEJIANG UNIVERSITY	Illumina MiSeq	V3-V4	China_Zhejiang	4942	76.677
SRR6478013	T199.fq	PRJNA428883	Gastric biopsy	NA	NA	NA	NA	tumor	GC	NA	ZHEJIANG UNIVERSITY	Illumina MiSeq	V3-V4	China_Zhejiang	3157	52.1403
SRR6478015	T204.fq	PRJNA428883	Gastric biopsy	NA	NA	NA	NA	tumor	GC	NA	ZHEJIANG UNIVERSITY	Illumina MiSeq	V3-V4	China_Zhejiang	3300	1.57271
SRR6478018	N274.fq	PRJNA428883	Gastric biopsy	NA	NA	NA	NA	normal	HC	NA	ZHEJIANG UNIVERSITY	Illumina MiSeq	V3-V4	China_Zhejiang	4495	2.43764
SRR6478019	T207.fq	PRJNA428883	Gastric biopsy	NA	NA	NA	NA	tumor	GC	NA	ZHEJIANG UNIVERSITY	Illumina MiSeq	V3-V4	China_Zhejiang	6107	3.23288
SRR6478020	T206.fq	PRJNA428883	Gastric biopsy	NA	NA	NA	NA	tumor	GC	NA	ZHEJIANG UNIVERSITY	Illumina MiSeq	V3-V4	China_Zhejiang	4453	0.0492247
SRR6478021	S274.fq	PRJNA428883	Gastric biopsy	NA	NA	NA	NA	peritumor	CAN	NA	ZHEJIANG UNIVERSITY	Illumina MiSeq	V3-V4	China_Zhejiang	3252	89.4023
SRR6478024	S264.fq	PRJNA428883	Gastric biopsy	NA	NA	NA	NA	peritumor	CAN	NA	ZHEJIANG UNIVERSITY	Illumina MiSeq	V3-V4	China_Zhejiang	4876	11.2602
SRR6478028	S268.fq	PRJNA428883	Gastric biopsy	NA	NA	NA	NA	peritumor	CAN	NA	ZHEJIANG UNIVERSITY	Illumina MiSeq	V3-V4	China_Zhejiang	3432	10.0483
SRR6478031	S265.fq	PRJNA428883	Gastric biopsy	NA	NA	NA	NA	peritumor	CAN	NA	ZHEJIANG UNIVERSITY	Illumina MiSeq	V3-V4	China_Zhejiang	5518	38.0342
SRR6478042	T116.fq	PRJNA428883	Gastric biopsy	NA	NA	NA	NA	tumor	GC	NA	ZHEJIANG UNIVERSITY	Illumina MiSeq	V3-V4	China_Zhejiang	4959	6.70482
SRR6478043	T117.fq	PRJNA428883	Gastric biopsy	NA	NA	NA	NA	tumor	GC	NA	ZHEJIANG UNIVERSITY	Illumina MiSeq	V3-V4	China_Zhejiang	10072	7.40247
SRR6478044	T118.fq	PRJNA428883	Gastric biopsy	NA	NA	NA	NA	tumor	GC	NA	ZHEJIANG UNIVERSITY	Illumina MiSeq	V3-V4	China_Zhejiang	11733	8.51198
SRR6478045	T119.fq	PRJNA428883	Gastric biopsy	NA	NA	NA	NA	tumor	GC	NA	ZHEJIANG UNIVERSITY	Illumina MiSeq	V3-V4	China_Zhejiang	21044	11.2786
SRR6478052	S179.fq	PRJNA428883	Gastric biopsy	NA	NA	NA	NA	peritumor	CAN	NA	ZHEJIANG UNIVERSITY	Illumina MiSeq	V3-V4	China_Zhejiang	3972	92.4285
SRR6478053	S18.fq	PRJNA428883	Gastric biopsy	NA	NA	NA	NA	peritumor	CAN	NA	ZHEJIANG UNIVERSITY	Illumina MiSeq	V3-V4	China_Zhejiang	3404	1.2549
SRR6478054	S180.fq	PRJNA428883	Gastric biopsy	NA	NA	NA	NA	peritumor	CAN	NA	ZHEJIANG UNIVERSITY	Illumina MiSeq	V3-V4	China_Zhejiang	3081	84.0174
SRR6478060	S184.fq	PRJNA428883	Gastric biopsy	NA	NA	NA	NA	peritumor	CAN	NA	ZHEJIANG UNIVERSITY	Illumina MiSeq	V3-V4	China_Zhejiang	4173	14.0285
SRR6478061	S185.fq	PRJNA428883	Gastric biopsy	NA	NA	NA	NA	peritumor	CAN	NA	ZHEJIANG UNIVERSITY	Illumina MiSeq	V3-V4	China_Zhejiang	4617	96.4741
SRR6478075	N276.fq	PRJNA428883	Gastric biopsy	NA	NA	NA	NA	normal	HC	NA	ZHEJIANG UNIVERSITY	Illumina MiSeq	V3-V4	China_Zhejiang	3568	2.44558
SRR6478078	S278.fq	PRJNA428883	Gastric biopsy	NA	NA	NA	NA	peritumor	CAN	NA	ZHEJIANG UNIVERSITY	Illumina MiSeq	V3-V4	China_Zhejiang	3764	78.2953
SRR6478081	N266.fq	PRJNA428883	Gastric biopsy	NA	NA	NA	NA	normal	HC	NA	ZHEJIANG UNIVERSITY	Illumina MiSeq	V3-V4	China_Zhejiang	3052	1.06613
SRR6478082	N269.fq	PRJNA428883	Gastric biopsy	NA	NA	NA	NA	normal	HC	NA	ZHEJIANG UNIVERSITY	Illumina MiSeq	V3-V4	China_Zhejiang	3616	88.1815
SRR6478083	S270.fq	PRJNA428883	Gastric biopsy	NA	NA	NA	NA	peritumor	CAN	NA	ZHEJIANG UNIVERSITY	Illumina MiSeq	V3-V4	China_Zhejiang	3074	96.3426
SRR6478085	N270.fq	PRJNA428883	Gastric biopsy	NA	NA	NA	NA	normal	HC	NA	ZHEJIANG UNIVERSITY	Illumina MiSeq	V3-V4	China_Zhejiang	5411	75.7777
SRR6478091	T93.fq	PRJNA428883	Gastric biopsy	NA	NA	NA	NA	tumor	GC	NA	ZHEJIANG UNIVERSITY	Illumina MiSeq	V3-V4	China_Zhejiang	3389	0.0412116
SRR6478102	T158.fq	PRJNA428883	Gastric biopsy	NA	NA	NA	NA	tumor	GC	NA	ZHEJIANG UNIVERSITY	Illumina MiSeq	V3-V4	China_Zhejiang	6196	64.4721
SRR6478107	T152.fq	PRJNA428883	Gastric biopsy	NA	NA	NA	NA	tumor	GC	NA	ZHEJIANG UNIVERSITY	Illumina MiSeq	V3-V4	China_Zhejiang	10799	87.7329
SRR6478108	S171.fq	PRJNA428883	Gastric biopsy	NA	NA	NA	NA	peritumor	CAN	NA	ZHEJIANG UNIVERSITY	Illumina MiSeq	V3-V4	China_Zhejiang	6974	32.7533
SRR6478112	S167.fq	PRJNA428883	Gastric biopsy	NA	NA	NA	NA	peritumor	CAN	NA	ZHEJIANG UNIVERSITY	Illumina MiSeq	V3-V4	China_Zhejiang	3224	66.9413
SRR6478113	S168.fq	PRJNA428883	Gastric biopsy	NA	NA	NA	NA	peritumor	CAN	NA	ZHEJIANG UNIVERSITY	Illumina MiSeq	V3-V4	China_Zhejiang	3498	5.41845
SRR6478121	N150.fq	PRJNA428883	Gastric biopsy	NA	NA	NA	NA	normal	HC	NA	ZHEJIANG UNIVERSITY	Illumina MiSeq	V3-V4	China_Zhejiang	4023	16.8876
SRR6478126	N161.fq	PRJNA428883	Gastric biopsy	NA	NA	NA	NA	normal	HC	NA	ZHEJIANG UNIVERSITY	Illumina MiSeq	V3-V4	China_Zhejiang	3639	38.2597
SRR6478127	N160.fq	PRJNA428883	Gastric biopsy	NA	NA	NA	NA	normal	HC	NA	ZHEJIANG UNIVERSITY	Illumina MiSeq	V3-V4	China_Zhejiang	7267	89.5055
SRR6478136	S216.fq	PRJNA428883	Gastric biopsy	NA	NA	NA	NA	peritumor	CAN	NA	ZHEJIANG UNIVERSITY	Illumina MiSeq	V3-V4	China_Zhejiang	5345	99.2442
SRR6478138	S218.fq	PRJNA428883	Gastric biopsy	NA	NA	NA	NA	peritumor	CAN	NA	ZHEJIANG UNIVERSITY	Illumina MiSeq	V3-V4	China_Zhejiang	3290	91.624
SRR6478139	S219.fq	PRJNA428883	Gastric biopsy	NA	NA	NA	NA	peritumor	CAN	NA	ZHEJIANG UNIVERSITY	Illumina MiSeq	V3-V4	China_Zhejiang	3265	95.1159
SRR6478141	N92.fq	PRJNA428883	Gastric biopsy	NA	NA	NA	NA	normal	HC	NA	ZHEJIANG UNIVERSITY	Illumina MiSeq	V3-V4	China_Zhejiang	3777	93.4449
SRR6478155	T213.fq	PRJNA428883	Gastric biopsy	NA	NA	NA	NA	tumor	GC	NA	ZHEJIANG UNIVERSITY	Illumina MiSeq	V3-V4	China_Zhejiang	3364	92.842
SRR6478156	T216.fq	PRJNA428883	Gastric biopsy	NA	NA	NA	NA	tumor	GC	NA	ZHEJIANG UNIVERSITY	Illumina MiSeq	V3-V4	China_Zhejiang	6400	93.2448
SRR6478159	N279.fq	PRJNA428883	Gastric biopsy	NA	NA	NA	NA	normal	HC	NA	ZHEJIANG UNIVERSITY	Illumina MiSeq	V3-V4	China_Zhejiang	6635	62.5416
SRR6478162	N282.fq	PRJNA428883	Gastric biopsy	NA	NA	NA	NA	normal	HC	NA	ZHEJIANG UNIVERSITY	Illumina MiSeq	V3-V4	China_Zhejiang	5348	1.4783
SRR6478163	N283.fq	PRJNA428883	Gastric biopsy	NA	NA	NA	NA	normal	HC	NA	ZHEJIANG UNIVERSITY	Illumina MiSeq	V3-V4	China_Zhejiang	6517	95.1133
SRR6478164	N29.fq	PRJNA428883	Gastric biopsy	NA	NA	NA	NA	normal	HC	NA	ZHEJIANG UNIVERSITY	Illumina MiSeq	V3-V4	China_Zhejiang	5524	92.5376
SRR6478175	N59.fq	PRJNA428883	Gastric biopsy	NA	NA	NA	NA	normal	HC	NA	ZHEJIANG UNIVERSITY	Illumina MiSeq	V3-V4	China_Zhejiang	4300	41.153
SRR6478178	N56.fq	PRJNA428883	Gastric biopsy	NA	NA	NA	NA	normal	HC	NA	ZHEJIANG UNIVERSITY	Illumina MiSeq	V3-V4	China_Zhejiang	4640	0
SRR6478180	T233.fq	PRJNA428883	Gastric biopsy	NA	NA	NA	NA	tumor	GC	NA	ZHEJIANG UNIVERSITY	Illumina MiSeq	V3-V4	China_Zhejiang	4675	97.6476
SRR6478185	T236.fq	PRJNA428883	Gastric biopsy	NA	NA	NA	NA	tumor	GC	NA	ZHEJIANG UNIVERSITY	Illumina MiSeq	V3-V4	China_Zhejiang	3557	52.3485
SRR6478186	N79.fq	PRJNA428883	Gastric biopsy	NA	NA	NA	NA	normal	HC	NA	ZHEJIANG UNIVERSITY	Illumina MiSeq	V3-V4	China_Zhejiang	3245	92.9584
SRR6478189	T178.fq	PRJNA428883	Gastric biopsy	NA	NA	NA	NA	tumor	GC	NA	ZHEJIANG UNIVERSITY	Illumina MiSeq	V3-V4	China_Zhejiang	5271	0.251509
SRR6478190	T179.fq	PRJNA428883	Gastric biopsy	NA	NA	NA	NA	tumor	GC	NA	ZHEJIANG UNIVERSITY	Illumina MiSeq	V3-V4	China_Zhejiang	5092	96.4896
SRR6478198	N207.fq	PRJNA428883	Gastric biopsy	NA	NA	NA	NA	normal	HC	NA	ZHEJIANG UNIVERSITY	Illumina MiSeq	V3-V4	China_Zhejiang	3200	89.0185
SRR6478207	S137.fq	PRJNA428883	Gastric biopsy	NA	NA	NA	NA	peritumor	CAN	NA	ZHEJIANG UNIVERSITY	Illumina MiSeq	V3-V4	China_Zhejiang	5120	88.9888
SRR6478215	T175.fq	PRJNA428883	Gastric biopsy	NA	NA	NA	NA	tumor	GC	NA	ZHEJIANG UNIVERSITY	Illumina MiSeq	V3-V4	China_Zhejiang	5098	3.40729
SRR6478222	S3.fq	PRJNA428883	Gastric biopsy	NA	NA	NA	NA	peritumor	CAN	NA	ZHEJIANG UNIVERSITY	Illumina MiSeq	V3-V4	China_Zhejiang	3626	75.8734
SRR6478235	S189.fq	PRJNA428883	Gastric biopsy	NA	NA	NA	NA	peritumor	CAN	NA	ZHEJIANG UNIVERSITY	Illumina MiSeq	V3-V4	China_Zhejiang	3190	96.1237
SRR6478239	S192.fq	PRJNA428883	Gastric biopsy	NA	NA	NA	NA	peritumor	CAN	NA	ZHEJIANG UNIVERSITY	Illumina MiSeq	V3-V4	China_Zhejiang	5999	65.7127
SRR6478245	S193.fq	PRJNA428883	Gastric biopsy	NA	NA	NA	NA	peritumor	CAN	NA	ZHEJIANG UNIVERSITY	Illumina MiSeq	V3-V4	China_Zhejiang	3161	91.6679
SRR6478247	T3.fq	PRJNA428883	Gastric biopsy	NA	NA	NA	NA	tumor	GC	NA	ZHEJIANG UNIVERSITY	Illumina MiSeq	V3-V4	China_Zhejiang	3271	0.0505945
SRR6478251	N249.fq	PRJNA428883	Gastric biopsy	NA	NA	NA	NA	normal	HC	NA	ZHEJIANG UNIVERSITY	Illumina MiSeq	V3-V4	China_Zhejiang	3179	91.2673
SRR6478256	N252.fq	PRJNA428883	Gastric biopsy	NA	NA	NA	NA	normal	HC	NA	ZHEJIANG UNIVERSITY	Illumina MiSeq	V3-V4	China_Zhejiang	6105	80.5384
SRR6478257	N251.fq	PRJNA428883	Gastric biopsy	NA	NA	NA	NA	normal	HC	NA	ZHEJIANG UNIVERSITY	Illumina MiSeq	V3-V4	China_Zhejiang	5893	1.85139
SRR6478271	T85.fq	PRJNA428883	Gastric biopsy	NA	NA	NA	NA	tumor	GC	NA	ZHEJIANG UNIVERSITY	Illumina MiSeq	V3-V4	China_Zhejiang	3138	60.4721
SRR6478277	T87.fq	PRJNA428883	Gastric biopsy	NA	NA	NA	NA	tumor	GC	NA	ZHEJIANG UNIVERSITY	Illumina MiSeq	V3-V4	China_Zhejiang	3707	2.65487
SRR6478284	T122.fq	PRJNA428883	Gastric biopsy	NA	NA	NA	NA	tumor	GC	NA	ZHEJIANG UNIVERSITY	Illumina MiSeq	V3-V4	China_Zhejiang	4421	6.36451
SRR6478287	T125.fq	PRJNA428883	Gastric biopsy	NA	NA	NA	NA	tumor	GC	NA	ZHEJIANG UNIVERSITY	Illumina MiSeq	V3-V4	China_Zhejiang	4515	6.06874
SRR6478293	S161.fq	PRJNA428883	Gastric biopsy	NA	NA	NA	NA	peritumor	CAN	NA	ZHEJIANG UNIVERSITY	Illumina MiSeq	V3-V4	China_Zhejiang	3202	13.9932
SRR6478295	S156.fq	PRJNA428883	Gastric biopsy	NA	NA	NA	NA	peritumor	CAN	NA	ZHEJIANG UNIVERSITY	Illumina MiSeq	V3-V4	China_Zhejiang	3806	0.0829187
SRR6478296	S155.fq	PRJNA428883	Gastric biopsy	NA	NA	NA	NA	peritumor	CAN	NA	ZHEJIANG UNIVERSITY	Illumina MiSeq	V3-V4	China_Zhejiang	3942	17.5739
SRR6478297	S158.fq	PRJNA428883	Gastric biopsy	NA	NA	NA	NA	peritumor	CAN	NA	ZHEJIANG UNIVERSITY	Illumina MiSeq	V3-V4	China_Zhejiang	3899	78.1707
SRR6478301	N147.fq	PRJNA428883	Gastric biopsy	NA	NA	NA	NA	normal	HC	NA	ZHEJIANG UNIVERSITY	Illumina MiSeq	V3-V4	China_Zhejiang	6718	91.824
SRR6478303	N138.fq	PRJNA428883	Gastric biopsy	NA	NA	NA	NA	normal	HC	NA	ZHEJIANG UNIVERSITY	Illumina MiSeq	V3-V4	China_Zhejiang	3370	95.0046
SRR6478312	S225.fq	PRJNA428883	Gastric biopsy	NA	NA	NA	NA	peritumor	CAN	NA	ZHEJIANG UNIVERSITY	Illumina MiSeq	V3-V4	China_Zhejiang	3519	82.9659
SRR6478316	N232.fq	PRJNA428883	Gastric biopsy	NA	NA	NA	NA	normal	HC	NA	ZHEJIANG UNIVERSITY	Illumina MiSeq	V3-V4	China_Zhejiang	3318	86.4002
SRR6478318	N227.fq	PRJNA428883	Gastric biopsy	NA	NA	NA	NA	normal	HC	NA	ZHEJIANG UNIVERSITY	Illumina MiSeq	V3-V4	China_Zhejiang	3775	19.2653
SRR6478321	N228.fq	PRJNA428883	Gastric biopsy	NA	NA	NA	NA	normal	HC	NA	ZHEJIANG UNIVERSITY	Illumina MiSeq	V3-V4	China_Zhejiang	8311	0.0552181
SRR6478323	N233.fq	PRJNA428883	Gastric biopsy	NA	NA	NA	NA	normal	HC	NA	ZHEJIANG UNIVERSITY	Illumina MiSeq	V3-V4	China_Zhejiang	10910	95.8079
SRR6478324	N5.fq	PRJNA428883	Gastric biopsy	NA	NA	NA	NA	normal	HC	NA	ZHEJIANG UNIVERSITY	Illumina MiSeq	V3-V4	China_Zhejiang	3065	4.75784
SRR6478325	N50.fq	PRJNA428883	Gastric biopsy	NA	NA	NA	NA	normal	HC	NA	ZHEJIANG UNIVERSITY	Illumina MiSeq	V3-V4	China_Zhejiang	3083	0.0773994
SRR6478335	S69.fq	PRJNA428883	Gastric biopsy	NA	NA	NA	NA	peritumor	CAN	NA	ZHEJIANG UNIVERSITY	Illumina MiSeq	V3-V4	China_Zhejiang	4350	55.508
SRR6478337	S70.fq	PRJNA428883	Gastric biopsy	NA	NA	NA	NA	peritumor	CAN	NA	ZHEJIANG UNIVERSITY	Illumina MiSeq	V3-V4	China_Zhejiang	19880	0
SRR6478342	S75.fq	PRJNA428883	Gastric biopsy	NA	NA	NA	NA	peritumor	CAN	NA	ZHEJIANG UNIVERSITY	Illumina MiSeq	V3-V4	China_Zhejiang	4311	17.8197
SRR6478345	T189.fq	PRJNA428883	Gastric biopsy	NA	NA	NA	NA	tumor	GC	NA	ZHEJIANG UNIVERSITY	Illumina MiSeq	V3-V4	China_Zhejiang	4094	0.305944
SRR6478346	T188.fq	PRJNA428883	Gastric biopsy	NA	NA	NA	NA	tumor	GC	NA	ZHEJIANG UNIVERSITY	Illumina MiSeq	V3-V4	China_Zhejiang	4713	35.0761
SRR6478347	T185.fq	PRJNA428883	Gastric biopsy	NA	NA	NA	NA	tumor	GC	NA	ZHEJIANG UNIVERSITY	Illumina MiSeq	V3-V4	China_Zhejiang	3769	27.302
SRR8902009	19	PRJNA532731	Gastric biopsy	NA	NA	NA	NA	non-cancer tissue	CAN	NA	THE FIRST HOSPITAL OF CHINA MEDICAL UNIVERSITY	Illumina HiSeq 2500	V4-V5	China_Liaoning	19358	2.07688
SRR8902010	20	PRJNA532731	Gastric biopsy	NA	NA	NA	NA	non-cancer tissue	CAN	NA	THE FIRST HOSPITAL OF CHINA MEDICAL UNIVERSITY	Illumina HiSeq 2500	V4-V5	China_Liaoning	28447	0.125267
SRR8902011	17	PRJNA532731	Gastric biopsy	NA	NA	NA	NA	non-cancer tissue	CAN	NA	THE FIRST HOSPITAL OF CHINA MEDICAL UNIVERSITY	Illumina HiSeq 2500	V4-V5	China_Liaoning	38434	0.500513
SRR8902012	18	PRJNA532731	Gastric biopsy	NA	NA	NA	NA	non-cancer tissue	CAN	NA	THE FIRST HOSPITAL OF CHINA MEDICAL UNIVERSITY	Illumina HiSeq 2500	V4-V5	China_Liaoning	36351	84.8343
SRR8902013	15	PRJNA532731	Gastric biopsy	NA	NA	NA	NA	non-cancer tissue	CAN	NA	THE FIRST HOSPITAL OF CHINA MEDICAL UNIVERSITY	Illumina HiSeq 2500	V4-V5	China_Liaoning	49227	0.0921028
SRR8902014	16	PRJNA532731	Gastric biopsy	NA	NA	NA	NA	non-cancer tissue	CAN	NA	THE FIRST HOSPITAL OF CHINA MEDICAL UNIVERSITY	Illumina HiSeq 2500	V4-V5	China_Liaoning	34202	0.449158
SRR8902015	13	PRJNA532731	Gastric biopsy	NA	NA	NA	NA	non-cancer tissue	CAN	NA	THE FIRST HOSPITAL OF CHINA MEDICAL UNIVERSITY	Illumina HiSeq 2500	V4-V5	China_Liaoning	41676	0.0238095
SRR8902016	14	PRJNA532731	Gastric biopsy	NA	NA	NA	NA	non-cancer tissue	CAN	NA	THE FIRST HOSPITAL OF CHINA MEDICAL UNIVERSITY	Illumina HiSeq 2500	V4-V5	China_Liaoning	52184	0.105422
SRR8902017	11	PRJNA532731	Gastric biopsy	NA	NA	NA	NA	non-cancer tissue	CAN	NA	THE FIRST HOSPITAL OF CHINA MEDICAL UNIVERSITY	Illumina HiSeq 2500	V4-V5	China_Liaoning	48775	0.28388
SRR8902018	12	PRJNA532731	Gastric biopsy	NA	NA	NA	NA	non-cancer tissue	CAN	NA	THE FIRST HOSPITAL OF CHINA MEDICAL UNIVERSITY	Illumina HiSeq 2500	V4-V5	China_Liaoning	49995	0.263602
SRR8902019	97	PRJNA532731	Gastric biopsy	NA	NA	NA	NA	cancer	GC	NA	THE FIRST HOSPITAL OF CHINA MEDICAL UNIVERSITY	Illumina HiSeq 2500	V4-V5	China_Liaoning	14385	0.171397
SRR8902020	98	PRJNA532731	Gastric biopsy	NA	NA	NA	NA	cancer	GC	NA	THE FIRST HOSPITAL OF CHINA MEDICAL UNIVERSITY	Illumina HiSeq 2500	V4-V5	China_Liaoning	28699	0.112757
SRR8902021	95	PRJNA532731	Gastric biopsy	NA	NA	NA	NA	cancer	GC	NA	THE FIRST HOSPITAL OF CHINA MEDICAL UNIVERSITY	Illumina HiSeq 2500	V4-V5	China_Liaoning	31411	0.756122
SRR8902022	96	PRJNA532731	Gastric biopsy	NA	NA	NA	NA	cancer	GC	NA	THE FIRST HOSPITAL OF CHINA MEDICAL UNIVERSITY	Illumina HiSeq 2500	V4-V5	China_Liaoning	27024	0.0207117
SRR8902023	93	PRJNA532731	Gastric biopsy	NA	NA	NA	NA	cancer	GC	NA	THE FIRST HOSPITAL OF CHINA MEDICAL UNIVERSITY	Illumina HiSeq 2500	V4-V5	China_Liaoning	40949	0.308834
SRR8902024	94	PRJNA532731	Gastric biopsy	NA	NA	NA	NA	cancer	GC	NA	THE FIRST HOSPITAL OF CHINA MEDICAL UNIVERSITY	Illumina HiSeq 2500	V4-V5	China_Liaoning	30003	53.6941
SRR8902025	91	PRJNA532731	Gastric biopsy	NA	NA	NA	NA	cancer	GC	NA	THE FIRST HOSPITAL OF CHINA MEDICAL UNIVERSITY	Illumina HiSeq 2500	V4-V5	China_Liaoning	40699	0.255934
SRR8902026	92	PRJNA532731	Gastric biopsy	NA	NA	NA	NA	cancer	GC	NA	THE FIRST HOSPITAL OF CHINA MEDICAL UNIVERSITY	Illumina HiSeq 2500	V4-V5	China_Liaoning	46880	0.34489
SRR8902027	99	PRJNA532731	Gastric biopsy	NA	NA	NA	NA	cancer	GC	NA	THE FIRST HOSPITAL OF CHINA MEDICAL UNIVERSITY	Illumina HiSeq 2500	V4-V5	China_Liaoning	29933	0
SRR8902028	100	PRJNA532731	Gastric biopsy	NA	NA	NA	NA	cancer	GC	NA	THE FIRST HOSPITAL OF CHINA MEDICAL UNIVERSITY	Illumina HiSeq 2500	V4-V5	China_Liaoning	23490	0.220967
SRR8902029	70	PRJNA532731	Gastric biopsy	NA	NA	NA	NA	cancer	GC	NA	THE FIRST HOSPITAL OF CHINA MEDICAL UNIVERSITY	Illumina HiSeq 2500	V4-V5	China_Liaoning	13382	0.644129
SRR8902030	69	PRJNA532731	Gastric biopsy	NA	NA	NA	NA	cancer	GC	NA	THE FIRST HOSPITAL OF CHINA MEDICAL UNIVERSITY	Illumina HiSeq 2500	V4-V5	China_Liaoning	12678	0.079589
SRR8902031	64	PRJNA532731	Gastric biopsy	NA	NA	NA	NA	cancer	GC	NA	THE FIRST HOSPITAL OF CHINA MEDICAL UNIVERSITY	Illumina HiSeq 2500	V4-V5	China_Liaoning	40447	0.0408705
SRR8902032	63	PRJNA532731	Gastric biopsy	NA	NA	NA	NA	cancer	GC	NA	THE FIRST HOSPITAL OF CHINA MEDICAL UNIVERSITY	Illumina HiSeq 2500	V4-V5	China_Liaoning	22487	0.0483983
SRR8902033	62	PRJNA532731	Gastric biopsy	NA	NA	NA	NA	non-cancer tissue	CAN	NA	THE FIRST HOSPITAL OF CHINA MEDICAL UNIVERSITY	Illumina HiSeq 2500	V4-V5	China_Liaoning	48552	0.067478
SRR8902034	61	PRJNA532731	Gastric biopsy	NA	NA	NA	NA	non-cancer tissue	CAN	NA	THE FIRST HOSPITAL OF CHINA MEDICAL UNIVERSITY	Illumina HiSeq 2500	V4-V5	China_Liaoning	45601	0.0668561
SRR8902035	68	PRJNA532731	Gastric biopsy	NA	NA	NA	NA	cancer	GC	NA	THE FIRST HOSPITAL OF CHINA MEDICAL UNIVERSITY	Illumina HiSeq 2500	V4-V5	China_Liaoning	39041	0.0203786
SRR8902036	67	PRJNA532731	Gastric biopsy	NA	NA	NA	NA	cancer	GC	NA	THE FIRST HOSPITAL OF CHINA MEDICAL UNIVERSITY	Illumina HiSeq 2500	V4-V5	China_Liaoning	43167	0.0462456
SRR8902037	66	PRJNA532731	Gastric biopsy	NA	NA	NA	NA	cancer	GC	NA	THE FIRST HOSPITAL OF CHINA MEDICAL UNIVERSITY	Illumina HiSeq 2500	V4-V5	China_Liaoning	34292	0.0823321
SRR8902038	65	PRJNA532731	Gastric biopsy	NA	NA	NA	NA	cancer	GC	NA	THE FIRST HOSPITAL OF CHINA MEDICAL UNIVERSITY	Illumina HiSeq 2500	V4-V5	China_Liaoning	37835	0.0220313
SRR8902039	75	PRJNA532731	Gastric biopsy	NA	NA	NA	NA	cancer	GC	NA	THE FIRST HOSPITAL OF CHINA MEDICAL UNIVERSITY	Illumina HiSeq 2500	V4-V5	China_Liaoning	21607	0.126737
SRR8902040	76	PRJNA532731	Gastric biopsy	NA	NA	NA	NA	cancer	GC	NA	THE FIRST HOSPITAL OF CHINA MEDICAL UNIVERSITY	Illumina HiSeq 2500	V4-V5	China_Liaoning	11394	0.144848
SRR8902041	77	PRJNA532731	Gastric biopsy	NA	NA	NA	NA	cancer	GC	NA	THE FIRST HOSPITAL OF CHINA MEDICAL UNIVERSITY	Illumina HiSeq 2500	V4-V5	China_Liaoning	47602	0.00806192
SRR8902042	78	PRJNA532731	Gastric biopsy	NA	NA	NA	NA	cancer	GC	NA	THE FIRST HOSPITAL OF CHINA MEDICAL UNIVERSITY	Illumina HiSeq 2500	V4-V5	China_Liaoning	39882	0.240022
SRR8902043	71	PRJNA532731	Gastric biopsy	NA	NA	NA	NA	cancer	GC	NA	THE FIRST HOSPITAL OF CHINA MEDICAL UNIVERSITY	Illumina HiSeq 2500	V4-V5	China_Liaoning	18030	0
SRR8902044	72	PRJNA532731	Gastric biopsy	NA	NA	NA	NA	cancer	GC	NA	THE FIRST HOSPITAL OF CHINA MEDICAL UNIVERSITY	Illumina HiSeq 2500	V4-V5	China_Liaoning	31964	0.0676929
SRR8902045	73	PRJNA532731	Gastric biopsy	NA	NA	NA	NA	cancer	GC	NA	THE FIRST HOSPITAL OF CHINA MEDICAL UNIVERSITY	Illumina HiSeq 2500	V4-V5	China_Liaoning	39875	0.449538
SRR8902046	74	PRJNA532731	Gastric biopsy	NA	NA	NA	NA	cancer	GC	NA	THE FIRST HOSPITAL OF CHINA MEDICAL UNIVERSITY	Illumina HiSeq 2500	V4-V5	China_Liaoning	46166	0.231526
SRR8902047	79	PRJNA532731	Gastric biopsy	NA	NA	NA	NA	cancer	GC	NA	THE FIRST HOSPITAL OF CHINA MEDICAL UNIVERSITY	Illumina HiSeq 2500	V4-V5	China_Liaoning	47970	0.171434
SRR8902048	80	PRJNA532731	Gastric biopsy	NA	NA	NA	NA	cancer	GC	NA	THE FIRST HOSPITAL OF CHINA MEDICAL UNIVERSITY	Illumina HiSeq 2500	V4-V5	China_Liaoning	39644	0.184182
SRR8902049	123	PRJNA532731	Gastric biopsy	NA	NA	NA	NA	cancer	GC	NA	THE FIRST HOSPITAL OF CHINA MEDICAL UNIVERSITY	Illumina HiSeq 2500	V4-V5	China_Liaoning	36807	0.0261047
SRR8902050	122	PRJNA532731	Gastric biopsy	NA	NA	NA	NA	cancer	GC	NA	THE FIRST HOSPITAL OF CHINA MEDICAL UNIVERSITY	Illumina HiSeq 2500	V4-V5	China_Liaoning	26278	0.00602591
SRR8902051	121	PRJNA532731	Gastric biopsy	NA	NA	NA	NA	cancer	GC	NA	THE FIRST HOSPITAL OF CHINA MEDICAL UNIVERSITY	Illumina HiSeq 2500	V4-V5	China_Liaoning	45582	0.0283126
SRR8902052	42	PRJNA532731	Gastric biopsy	NA	NA	NA	NA	non-cancer tissue	CAN	NA	THE FIRST HOSPITAL OF CHINA MEDICAL UNIVERSITY	Illumina HiSeq 2500	V4-V5	China_Liaoning	41437	3.45505
SRR8902053	41	PRJNA532731	Gastric biopsy	NA	NA	NA	NA	non-cancer tissue	CAN	NA	THE FIRST HOSPITAL OF CHINA MEDICAL UNIVERSITY	Illumina HiSeq 2500	V4-V5	China_Liaoning	34540	0.24326
SRR8902054	44	PRJNA532731	Gastric biopsy	NA	NA	NA	NA	non-cancer tissue	CAN	NA	THE FIRST HOSPITAL OF CHINA MEDICAL UNIVERSITY	Illumina HiSeq 2500	V4-V5	China_Liaoning	14792	0.109453
SRR8902055	43	PRJNA532731	Gastric biopsy	NA	NA	NA	NA	non-cancer tissue	CAN	NA	THE FIRST HOSPITAL OF CHINA MEDICAL UNIVERSITY	Illumina HiSeq 2500	V4-V5	China_Liaoning	41204	12.0185
SRR8902056	46	PRJNA532731	Gastric biopsy	NA	NA	NA	NA	non-cancer tissue	CAN	NA	THE FIRST HOSPITAL OF CHINA MEDICAL UNIVERSITY	Illumina HiSeq 2500	V4-V5	China_Liaoning	35443	0.299786
SRR8902057	45	PRJNA532731	Gastric biopsy	NA	NA	NA	NA	non-cancer tissue	CAN	NA	THE FIRST HOSPITAL OF CHINA MEDICAL UNIVERSITY	Illumina HiSeq 2500	V4-V5	China_Liaoning	27175	0.154619
SRR8902058	48	PRJNA532731	Gastric biopsy	NA	NA	NA	NA	non-cancer tissue	CAN	NA	THE FIRST HOSPITAL OF CHINA MEDICAL UNIVERSITY	Illumina HiSeq 2500	V4-V5	China_Liaoning	31688	0.054714
SRR8902059	47	PRJNA532731	Gastric biopsy	NA	NA	NA	NA	non-cancer tissue	CAN	NA	THE FIRST HOSPITAL OF CHINA MEDICAL UNIVERSITY	Illumina HiSeq 2500	V4-V5	China_Liaoning	40493	0.083316
SRR8902060	50	PRJNA532731	Gastric biopsy	NA	NA	NA	NA	non-cancer tissue	CAN	NA	THE FIRST HOSPITAL OF CHINA MEDICAL UNIVERSITY	Illumina HiSeq 2500	V4-V5	China_Liaoning	24560	0.262198
SRR8902061	49	PRJNA532731	Gastric biopsy	NA	NA	NA	NA	non-cancer tissue	CAN	NA	THE FIRST HOSPITAL OF CHINA MEDICAL UNIVERSITY	Illumina HiSeq 2500	V4-V5	China_Liaoning	36953	0.248435
SRR8902062	117	PRJNA532731	Gastric biopsy	NA	NA	NA	NA	cancer	GC	NA	THE FIRST HOSPITAL OF CHINA MEDICAL UNIVERSITY	Illumina HiSeq 2500	V4-V5	China_Liaoning	24756	6.96004
SRR8902063	118	PRJNA532731	Gastric biopsy	NA	NA	NA	NA	cancer	GC	NA	THE FIRST HOSPITAL OF CHINA MEDICAL UNIVERSITY	Illumina HiSeq 2500	V4-V5	China_Liaoning	23226	0.0403174
SRR8902064	115	PRJNA532731	Gastric biopsy	NA	NA	NA	NA	cancer	GC	NA	THE FIRST HOSPITAL OF CHINA MEDICAL UNIVERSITY	Illumina HiSeq 2500	V4-V5	China_Liaoning	41756	0.726859
SRR8902065	116	PRJNA532731	Gastric biopsy	NA	NA	NA	NA	cancer	GC	NA	THE FIRST HOSPITAL OF CHINA MEDICAL UNIVERSITY	Illumina HiSeq 2500	V4-V5	China_Liaoning	45820	0.320908
SRR8902066	113	PRJNA532731	Gastric biopsy	NA	NA	NA	NA	cancer	GC	NA	THE FIRST HOSPITAL OF CHINA MEDICAL UNIVERSITY	Illumina HiSeq 2500	V4-V5	China_Liaoning	32901	0.0217391
SRR8902067	114	PRJNA532731	Gastric biopsy	NA	NA	NA	NA	cancer	GC	NA	THE FIRST HOSPITAL OF CHINA MEDICAL UNIVERSITY	Illumina HiSeq 2500	V4-V5	China_Liaoning	34816	0.369708
SRR8902068	111	PRJNA532731	Gastric biopsy	NA	NA	NA	NA	cancer	GC	NA	THE FIRST HOSPITAL OF CHINA MEDICAL UNIVERSITY	Illumina HiSeq 2500	V4-V5	China_Liaoning	29172	0.113681
SRR8902069	112	PRJNA532731	Gastric biopsy	NA	NA	NA	NA	cancer	GC	NA	THE FIRST HOSPITAL OF CHINA MEDICAL UNIVERSITY	Illumina HiSeq 2500	V4-V5	China_Liaoning	36607	0.0573895
SRR8902070	119	PRJNA532731	Gastric biopsy	NA	NA	NA	NA	cancer	GC	NA	THE FIRST HOSPITAL OF CHINA MEDICAL UNIVERSITY	Illumina HiSeq 2500	V4-V5	China_Liaoning	34685	0.0489213
SRR8902071	120	PRJNA532731	Gastric biopsy	NA	NA	NA	NA	cancer	GC	NA	THE FIRST HOSPITAL OF CHINA MEDICAL UNIVERSITY	Illumina HiSeq 2500	V4-V5	China_Liaoning	40804	0.0682571
SRR8902072	53	PRJNA532731	Gastric biopsy	NA	NA	NA	NA	non-cancer tissue	CAN	NA	THE FIRST HOSPITAL OF CHINA MEDICAL UNIVERSITY	Illumina HiSeq 2500	V4-V5	China_Liaoning	44004	0.436484
SRR8902073	54	PRJNA532731	Gastric biopsy	NA	NA	NA	NA	non-cancer tissue	CAN	NA	THE FIRST HOSPITAL OF CHINA MEDICAL UNIVERSITY	Illumina HiSeq 2500	V4-V5	China_Liaoning	35847	0.243838
SRR8902074	51	PRJNA532731	Gastric biopsy	NA	NA	NA	NA	non-cancer tissue	CAN	NA	THE FIRST HOSPITAL OF CHINA MEDICAL UNIVERSITY	Illumina HiSeq 2500	V4-V5	China_Liaoning	25344	0.049265
SRR8902075	52	PRJNA532731	Gastric biopsy	NA	NA	NA	NA	non-cancer tissue	CAN	NA	THE FIRST HOSPITAL OF CHINA MEDICAL UNIVERSITY	Illumina HiSeq 2500	V4-V5	China_Liaoning	39440	1.77632
SRR8902076	57	PRJNA532731	Gastric biopsy	NA	NA	NA	NA	non-cancer tissue	CAN	NA	THE FIRST HOSPITAL OF CHINA MEDICAL UNIVERSITY	Illumina HiSeq 2500	V4-V5	China_Liaoning	24880	0.0582941
SRR8902077	58	PRJNA532731	Gastric biopsy	NA	NA	NA	NA	non-cancer tissue	CAN	NA	THE FIRST HOSPITAL OF CHINA MEDICAL UNIVERSITY	Illumina HiSeq 2500	V4-V5	China_Liaoning	40434	0.0649399
SRR8902078	55	PRJNA532731	Gastric biopsy	NA	NA	NA	NA	non-cancer tissue	CAN	NA	THE FIRST HOSPITAL OF CHINA MEDICAL UNIVERSITY	Illumina HiSeq 2500	V4-V5	China_Liaoning	21145	1.16431
SRR8902079	56	PRJNA532731	Gastric biopsy	NA	NA	NA	NA	non-cancer tissue	CAN	NA	THE FIRST HOSPITAL OF CHINA MEDICAL UNIVERSITY	Illumina HiSeq 2500	V4-V5	China_Liaoning	36773	0.289274
SRR8902080	59	PRJNA532731	Gastric biopsy	NA	NA	NA	NA	non-cancer tissue	CAN	NA	THE FIRST HOSPITAL OF CHINA MEDICAL UNIVERSITY	Illumina HiSeq 2500	V4-V5	China_Liaoning	22646	0.200484
SRR8902081	60	PRJNA532731	Gastric biopsy	NA	NA	NA	NA	non-cancer tissue	CAN	NA	THE FIRST HOSPITAL OF CHINA MEDICAL UNIVERSITY	Illumina HiSeq 2500	V4-V5	China_Liaoning	31697	0.0628522
SRR8902082	106	PRJNA532731	Gastric biopsy	NA	NA	NA	NA	cancer	GC	NA	THE FIRST HOSPITAL OF CHINA MEDICAL UNIVERSITY	Illumina HiSeq 2500	V4-V5	China_Liaoning	32740	0.333114
SRR8902083	105	PRJNA532731	Gastric biopsy	NA	NA	NA	NA	cancer	GC	NA	THE FIRST HOSPITAL OF CHINA MEDICAL UNIVERSITY	Illumina HiSeq 2500	V4-V5	China_Liaoning	20350	0.0322027
SRR8902084	108	PRJNA532731	Gastric biopsy	NA	NA	NA	NA	cancer	GC	NA	THE FIRST HOSPITAL OF CHINA MEDICAL UNIVERSITY	Illumina HiSeq 2500	V4-V5	China_Liaoning	30610	0.514423
SRR8902085	107	PRJNA532731	Gastric biopsy	NA	NA	NA	NA	cancer	GC	NA	THE FIRST HOSPITAL OF CHINA MEDICAL UNIVERSITY	Illumina HiSeq 2500	V4-V5	China_Liaoning	42985	0.194923
SRR8902086	102	PRJNA532731	Gastric biopsy	NA	NA	NA	NA	cancer	GC	NA	THE FIRST HOSPITAL OF CHINA MEDICAL UNIVERSITY	Illumina HiSeq 2500	V4-V5	China_Liaoning	38620	0.0429208
SRR8902087	101	PRJNA532731	Gastric biopsy	NA	NA	NA	NA	cancer	GC	NA	THE FIRST HOSPITAL OF CHINA MEDICAL UNIVERSITY	Illumina HiSeq 2500	V4-V5	China_Liaoning	42172	0
SRR8902088	104	PRJNA532731	Gastric biopsy	NA	NA	NA	NA	cancer	GC	NA	THE FIRST HOSPITAL OF CHINA MEDICAL UNIVERSITY	Illumina HiSeq 2500	V4-V5	China_Liaoning	33853	0.0243494
SRR8902089	103	PRJNA532731	Gastric biopsy	NA	NA	NA	NA	cancer	GC	NA	THE FIRST HOSPITAL OF CHINA MEDICAL UNIVERSITY	Illumina HiSeq 2500	V4-V5	China_Liaoning	37557	0.0167009
SRR8902090	110	PRJNA532731	Gastric biopsy	NA	NA	NA	NA	cancer	GC	NA	THE FIRST HOSPITAL OF CHINA MEDICAL UNIVERSITY	Illumina HiSeq 2500	V4-V5	China_Liaoning	33565	0.0877438
SRR8902091	109	PRJNA532731	Gastric biopsy	NA	NA	NA	NA	cancer	GC	NA	THE FIRST HOSPITAL OF CHINA MEDICAL UNIVERSITY	Illumina HiSeq 2500	V4-V5	China_Liaoning	41723	0.0603168
SRR8902092	28	PRJNA532731	Gastric biopsy	NA	NA	NA	NA	non-cancer tissue	CAN	NA	THE FIRST HOSPITAL OF CHINA MEDICAL UNIVERSITY	Illumina HiSeq 2500	V4-V5	China_Liaoning	26119	0.0920104
SRR8902093	27	PRJNA532731	Gastric biopsy	NA	NA	NA	NA	non-cancer tissue	CAN	NA	THE FIRST HOSPITAL OF CHINA MEDICAL UNIVERSITY	Illumina HiSeq 2500	V4-V5	China_Liaoning	22147	0.193653
SRR8902094	26	PRJNA532731	Gastric biopsy	NA	NA	NA	NA	non-cancer tissue	CAN	NA	THE FIRST HOSPITAL OF CHINA MEDICAL UNIVERSITY	Illumina HiSeq 2500	V4-V5	China_Liaoning	27141	0.847237
SRR8902095	25	PRJNA532731	Gastric biopsy	NA	NA	NA	NA	non-cancer tissue	CAN	NA	THE FIRST HOSPITAL OF CHINA MEDICAL UNIVERSITY	Illumina HiSeq 2500	V4-V5	China_Liaoning	14274	1.11291
SRR8902096	24	PRJNA532731	Gastric biopsy	NA	NA	NA	NA	non-cancer tissue	CAN	NA	THE FIRST HOSPITAL OF CHINA MEDICAL UNIVERSITY	Illumina HiSeq 2500	V4-V5	China_Liaoning	13092	6.05477
SRR8902097	23	PRJNA532731	Gastric biopsy	NA	NA	NA	NA	non-cancer tissue	CAN	NA	THE FIRST HOSPITAL OF CHINA MEDICAL UNIVERSITY	Illumina HiSeq 2500	V4-V5	China_Liaoning	32927	0.138925
SRR8902098	22	PRJNA532731	Gastric biopsy	NA	NA	NA	NA	non-cancer tissue	CAN	NA	THE FIRST HOSPITAL OF CHINA MEDICAL UNIVERSITY	Illumina HiSeq 2500	V4-V5	China_Liaoning	29612	60.2486
SRR8902099	21	PRJNA532731	Gastric biopsy	NA	NA	NA	NA	non-cancer tissue	CAN	NA	THE FIRST HOSPITAL OF CHINA MEDICAL UNIVERSITY	Illumina HiSeq 2500	V4-V5	China_Liaoning	39513	0.241527
SRR8902100	30	PRJNA532731	Gastric biopsy	NA	NA	NA	NA	non-cancer tissue	CAN	NA	THE FIRST HOSPITAL OF CHINA MEDICAL UNIVERSITY	Illumina HiSeq 2500	V4-V5	China_Liaoning	19913	0.556197
SRR8902101	29	PRJNA532731	Gastric biopsy	NA	NA	NA	NA	non-cancer tissue	CAN	NA	THE FIRST HOSPITAL OF CHINA MEDICAL UNIVERSITY	Illumina HiSeq 2500	V4-V5	China_Liaoning	33874	3.38906
SRR8902102	31	PRJNA532731	Gastric biopsy	NA	NA	NA	NA	non-cancer tissue	CAN	NA	THE FIRST HOSPITAL OF CHINA MEDICAL UNIVERSITY	Illumina HiSeq 2500	V4-V5	China_Liaoning	43362	1.04414
SRR8902103	32	PRJNA532731	Gastric biopsy	NA	NA	NA	NA	non-cancer tissue	CAN	NA	THE FIRST HOSPITAL OF CHINA MEDICAL UNIVERSITY	Illumina HiSeq 2500	V4-V5	China_Liaoning	41640	0.543786
SRR8902104	33	PRJNA532731	Gastric biopsy	NA	NA	NA	NA	non-cancer tissue	CAN	NA	THE FIRST HOSPITAL OF CHINA MEDICAL UNIVERSITY	Illumina HiSeq 2500	V4-V5	China_Liaoning	37998	84.5098
SRR8902105	34	PRJNA532731	Gastric biopsy	NA	NA	NA	NA	non-cancer tissue	CAN	NA	THE FIRST HOSPITAL OF CHINA MEDICAL UNIVERSITY	Illumina HiSeq 2500	V4-V5	China_Liaoning	40632	1.39016
SRR8902106	35	PRJNA532731	Gastric biopsy	NA	NA	NA	NA	non-cancer tissue	CAN	NA	THE FIRST HOSPITAL OF CHINA MEDICAL UNIVERSITY	Illumina HiSeq 2500	V4-V5	China_Liaoning	23592	0.42234
SRR8902107	36	PRJNA532731	Gastric biopsy	NA	NA	NA	NA	non-cancer tissue	CAN	NA	THE FIRST HOSPITAL OF CHINA MEDICAL UNIVERSITY	Illumina HiSeq 2500	V4-V5	China_Liaoning	38024	4.20214
SRR8902108	37	PRJNA532731	Gastric biopsy	NA	NA	NA	NA	non-cancer tissue	CAN	NA	THE FIRST HOSPITAL OF CHINA MEDICAL UNIVERSITY	Illumina HiSeq 2500	V4-V5	China_Liaoning	38991	0.215497
SRR8902109	38	PRJNA532731	Gastric biopsy	NA	NA	NA	NA	non-cancer tissue	CAN	NA	THE FIRST HOSPITAL OF CHINA MEDICAL UNIVERSITY	Illumina HiSeq 2500	V4-V5	China_Liaoning	28585	0.144036
SRR8902110	39	PRJNA532731	Gastric biopsy	NA	NA	NA	NA	non-cancer tissue	CAN	NA	THE FIRST HOSPITAL OF CHINA MEDICAL UNIVERSITY	Illumina HiSeq 2500	V4-V5	China_Liaoning	37075	2.19775
SRR8902111	40	PRJNA532731	Gastric biopsy	NA	NA	NA	NA	non-cancer tissue	CAN	NA	THE FIRST HOSPITAL OF CHINA MEDICAL UNIVERSITY	Illumina HiSeq 2500	V4-V5	China_Liaoning	38686	1.0624
SRR8902112	7	PRJNA532731	Gastric biopsy	NA	NA	NA	NA	non-cancer tissue	CAN	NA	THE FIRST HOSPITAL OF CHINA MEDICAL UNIVERSITY	Illumina HiSeq 2500	V4-V5	China_Liaoning	29312	1.46676
SRR8902113	8	PRJNA532731	Gastric biopsy	NA	NA	NA	NA	non-cancer tissue	CAN	NA	THE FIRST HOSPITAL OF CHINA MEDICAL UNIVERSITY	Illumina HiSeq 2500	V4-V5	China_Liaoning	37571	0.230464
SRR8902114	5	PRJNA532731	Gastric biopsy	NA	NA	NA	NA	non-cancer tissue	CAN	NA	THE FIRST HOSPITAL OF CHINA MEDICAL UNIVERSITY	Illumina HiSeq 2500	V4-V5	China_Liaoning	18773	0.300752
SRR8902115	6	PRJNA532731	Gastric biopsy	NA	NA	NA	NA	non-cancer tissue	CAN	NA	THE FIRST HOSPITAL OF CHINA MEDICAL UNIVERSITY	Illumina HiSeq 2500	V4-V5	China_Liaoning	24678	0.214133
SRR8902116	3	PRJNA532731	Gastric biopsy	NA	NA	NA	NA	non-cancer tissue	CAN	NA	THE FIRST HOSPITAL OF CHINA MEDICAL UNIVERSITY	Illumina HiSeq 2500	V4-V5	China_Liaoning	39951	2.15032
SRR8902117	4	PRJNA532731	Gastric biopsy	NA	NA	NA	NA	non-cancer tissue	CAN	NA	THE FIRST HOSPITAL OF CHINA MEDICAL UNIVERSITY	Illumina HiSeq 2500	V4-V5	China_Liaoning	39679	0.0815474
SRR8902118	1	PRJNA532731	Gastric biopsy	NA	NA	NA	NA	non-cancer tissue	CAN	NA	THE FIRST HOSPITAL OF CHINA MEDICAL UNIVERSITY	Illumina HiSeq 2500	V4-V5	China_Liaoning	25182	0.163415
SRR8902119	2	PRJNA532731	Gastric biopsy	NA	NA	NA	NA	non-cancer tissue	CAN	NA	THE FIRST HOSPITAL OF CHINA MEDICAL UNIVERSITY	Illumina HiSeq 2500	V4-V5	China_Liaoning	41085	2.21971
SRR8902120	9	PRJNA532731	Gastric biopsy	NA	NA	NA	NA	non-cancer tissue	CAN	NA	THE FIRST HOSPITAL OF CHINA MEDICAL UNIVERSITY	Illumina HiSeq 2500	V4-V5	China_Liaoning	45386	0.135682
SRR8902121	10	PRJNA532731	Gastric biopsy	NA	NA	NA	NA	non-cancer tissue	CAN	NA	THE FIRST HOSPITAL OF CHINA MEDICAL UNIVERSITY	Illumina HiSeq 2500	V4-V5	China_Liaoning	35072	0.321904
SRR8902122	86	PRJNA532731	Gastric biopsy	NA	NA	NA	NA	cancer	GC	NA	THE FIRST HOSPITAL OF CHINA MEDICAL UNIVERSITY	Illumina HiSeq 2500	V4-V5	China_Liaoning	35931	0.0975708
SRR8902123	85	PRJNA532731	Gastric biopsy	NA	NA	NA	NA	cancer	GC	NA	THE FIRST HOSPITAL OF CHINA MEDICAL UNIVERSITY	Illumina HiSeq 2500	V4-V5	China_Liaoning	38996	0.181648
SRR8902124	88	PRJNA532731	Gastric biopsy	NA	NA	NA	NA	cancer	GC	NA	THE FIRST HOSPITAL OF CHINA MEDICAL UNIVERSITY	Illumina HiSeq 2500	V4-V5	China_Liaoning	15350	0.0254401
SRR8902125	87	PRJNA532731	Gastric biopsy	NA	NA	NA	NA	cancer	GC	NA	THE FIRST HOSPITAL OF CHINA MEDICAL UNIVERSITY	Illumina HiSeq 2500	V4-V5	China_Liaoning	45821	0
SRR8902126	82	PRJNA532731	Gastric biopsy	NA	NA	NA	NA	cancer	GC	NA	THE FIRST HOSPITAL OF CHINA MEDICAL UNIVERSITY	Illumina HiSeq 2500	V4-V5	China_Liaoning	36235	0.447689
SRR8902127	81	PRJNA532731	Gastric biopsy	NA	NA	NA	NA	cancer	GC	NA	THE FIRST HOSPITAL OF CHINA MEDICAL UNIVERSITY	Illumina HiSeq 2500	V4-V5	China_Liaoning	42665	0.181711
SRR8902128	84	PRJNA532731	Gastric biopsy	NA	NA	NA	NA	cancer	GC	NA	THE FIRST HOSPITAL OF CHINA MEDICAL UNIVERSITY	Illumina HiSeq 2500	V4-V5	China_Liaoning	17813	0.026621
SRR8902129	83	PRJNA532731	Gastric biopsy	NA	NA	NA	NA	cancer	GC	NA	THE FIRST HOSPITAL OF CHINA MEDICAL UNIVERSITY	Illumina HiSeq 2500	V4-V5	China_Liaoning	39885	22.7908
SRR8902130	90	PRJNA532731	Gastric biopsy	NA	NA	NA	NA	cancer	GC	NA	THE FIRST HOSPITAL OF CHINA MEDICAL UNIVERSITY	Illumina HiSeq 2500	V4-V5	China_Liaoning	36308	0.558084
SRR8902131	89	PRJNA532731	Gastric biopsy	NA	NA	NA	NA	cancer	GC	NA	THE FIRST HOSPITAL OF CHINA MEDICAL UNIVERSITY	Illumina HiSeq 2500	V4-V5	China_Liaoning	38377	0.0139419
SRR12072984	-25	PRJNA641258	Gastric biopsy	NA	Female	68	NA	CTRL ADC	CAN	NA	CONSIGLIO NAZIONALE DELLE RICERCHE_CNR	Illumina MiSeq	V3-V4	Italy_Bologna	4543	0
SRR12072987	18+	PRJNA641258	Gastric biopsy	NA	Male	81	NA	SRCC	GC	NA	CONSIGLIO NAZIONALE DELLE RICERCHE_CNR	Illumina MiSeq	V3-V4	Italy_Bologna	4195	0
SRR12072988	-18	PRJNA641258	Gastric biopsy	NA	Male	81	NA	CTRL SRCC	CAN	NA	CONSIGLIO NAZIONALE DELLE RICERCHE_CNR	Illumina MiSeq	V3-V4	Italy_Bologna	3684	0
SRR12072993	-52	PRJNA641258	Gastric biopsy	NA	Female	82	NA	CTRL ADC	CAN	NA	CONSIGLIO NAZIONALE DELLE RICERCHE_CNR	Illumina MiSeq	V3-V4	Italy_Bologna	5151	0
SRR12072994	48+	PRJNA641258	Gastric biopsy	NA	Male	77	NA	SRCC	GC	NA	CONSIGLIO NAZIONALE DELLE RICERCHE_CNR	Illumina MiSeq	V3-V4	Italy_Bologna	4103	0
SRR12072995	-48	PRJNA641258	Gastric biopsy	NA	Male	77	NA	CTRL SRCC	CAN	NA	CONSIGLIO NAZIONALE DELLE RICERCHE_CNR	Illumina MiSeq	V3-V4	Italy_Bologna	5271	0
SRR12072996	47+	PRJNA641258	Gastric biopsy	NA	Male	58	NA	SRCC	GC	NA	CONSIGLIO NAZIONALE DELLE RICERCHE_CNR	Illumina MiSeq	V3-V4	Italy_Bologna	5139	0
SRR12072997	-47	PRJNA641258	Gastric biopsy	NA	Male	58	NA	CTRL SRCC	CAN	NA	CONSIGLIO NAZIONALE DELLE RICERCHE_CNR	Illumina MiSeq	V3-V4	Italy_Bologna	3296	0
SRR12072999	-46	PRJNA641258	Gastric biopsy	NA	Female	71	NA	CTRL ADC	CAN	NA	CONSIGLIO NAZIONALE DELLE RICERCHE_CNR	Illumina MiSeq	V3-V4	Italy_Bologna	3020	0
SRR12073000	-12	PRJNA641258	Gastric biopsy	NA	Female	61	NA	CTRL ADC	CAN	NA	CONSIGLIO NAZIONALE DELLE RICERCHE_CNR	Illumina MiSeq	V3-V4	Italy_Bologna	4664	0
SRR12073003	44+	PRJNA641258	Gastric biopsy	NA	Male	61	NA	SRCC	GC	NA	CONSIGLIO NAZIONALE DELLE RICERCHE_CNR	Illumina MiSeq	V3-V4	Italy_Bologna	4201	0
SRR12073004	-44	PRJNA641258	Gastric biopsy	NA	Male	61	NA	CTRL SRCC	CAN	NA	CONSIGLIO NAZIONALE DELLE RICERCHE_CNR	Illumina MiSeq	V3-V4	Italy_Bologna	3594	0
SRR12073005	43+	PRJNA641258	Gastric biopsy	NA	Female	72	NA	SRCC	GC	NA	CONSIGLIO NAZIONALE DELLE RICERCHE_CNR	Illumina MiSeq	V3-V4	Italy_Bologna	5383	0
SRR12073006	-43	PRJNA641258	Gastric biopsy	NA	Female	72	NA	CTRL SRCC	CAN	NA	CONSIGLIO NAZIONALE DELLE RICERCHE_CNR	Illumina MiSeq	V3-V4	Italy_Bologna	3514	0
SRR12073007	42+	PRJNA641258	Gastric biopsy	NA	Female	80	NA	ADC	GC	NA	CONSIGLIO NAZIONALE DELLE RICERCHE_CNR	Illumina MiSeq	V3-V4	Italy_Bologna	4333	0
SRR12073009	41+	PRJNA641258	Gastric biopsy	NA	Male	69	NA	SRCC	GC	NA	CONSIGLIO NAZIONALE DELLE RICERCHE_CNR	Illumina MiSeq	V3-V4	Italy_Bologna	3893	0
SRR12073010	-41	PRJNA641258	Gastric biopsy	NA	Male	69	NA	CTRL SRCC	CAN	NA	CONSIGLIO NAZIONALE DELLE RICERCHE_CNR	Illumina MiSeq	V3-V4	Italy_Bologna	3545	0
SRR12073011	11+	PRJNA641258	Gastric biopsy	NA	Male	67	NA	ADC	GC	NA	CONSIGLIO NAZIONALE DELLE RICERCHE_CNR	Illumina MiSeq	V3-V4	Italy_Bologna	3287	0
SRR12073014	37+	PRJNA641258	Gastric biopsy	NA	Female	85	NA	ADC	GC	NA	CONSIGLIO NAZIONALE DELLE RICERCHE_CNR	Illumina MiSeq	V3-V4	Italy_Bologna	5405	0
SRR12073015	36+	PRJNA641258	Gastric biopsy	NA	Female	82	NA	SRCC	GC	NA	CONSIGLIO NAZIONALE DELLE RICERCHE_CNR	Illumina MiSeq	V3-V4	Italy_Bologna	3730	0
SRR12073016	-36	PRJNA641258	Gastric biopsy	NA	Female	82	NA	CTRL SRCC	CAN	NA	CONSIGLIO NAZIONALE DELLE RICERCHE_CNR	Illumina MiSeq	V3-V4	Italy_Bologna	4100	0
SRR12073017	33+	PRJNA641258	Gastric biopsy	NA	Female	82	NA	ADC	GC	NA	CONSIGLIO NAZIONALE DELLE RICERCHE_CNR	Illumina MiSeq	V3-V4	Italy_Bologna	4616	0
SRR12073019	26+	PRJNA641258	Gastric biopsy	NA	Female	81	NA	ADC	GC	NA	CONSIGLIO NAZIONALE DELLE RICERCHE_CNR	Illumina MiSeq	V3-V4	Italy_Bologna	3850	0
SRR12073023	-1	PRJNA641258	Gastric biopsy	NA	Male	78	NA	CTRL ADC	CAN	NA	CONSIGLIO NAZIONALE DELLE RICERCHE_CNR	Illumina MiSeq	V3-V4	Italy_Bologna	3354	0
M03	M03	PRJNA678413	Gastric biopsy	NA	Male	50	28.08	IM	IM	Negative	The First Affiliated Hospital of USTC	Illumina NovaSeq	V3-V4	China_Anhui	48105	0.0215424
M04	M04	PRJNA678413	Gastric biopsy	NA	Male	48	23.78	IM	IM	Negative	The First Affiliated Hospital of USTC	Illumina NovaSeq	V3-V4	China_Anhui	45026	1.1861
M07	M07	PRJNA678413	Gastric biopsy	NA	Female	56	19.81	IN	IN	Negative	The First Affiliated Hospital of USTC	Illumina NovaSeq	V3-V4	China_Anhui	44557	0.0426379
M09	M09	PRJNA678413	Gastric biopsy	NA	Female	55	23.15	SG	SG	Negative	The First Affiliated Hospital of USTC	Illumina NovaSeq	V3-V4	China_Anhui	48181	0.0217746
M10	M10	PRJNA678413	Gastric biopsy	NA	Female	57	17.36	IN	IN	Negative	The First Affiliated Hospital of USTC	Illumina NovaSeq	V3-V4	China_Anhui	21392	81.5472
M103	M103	PRJNA678413	Gastric biopsy	NA	Female	68	26.57	IM	IM	Positive	The First Affiliated Hospital of USTC	Illumina NovaSeq	V3-V4	China_Anhui	29152	0.0447027
M112	M112	PRJNA678413	Gastric biopsy	NA	Female	61	27.29	IN	IN	Negative	The First Affiliated Hospital of USTC	Illumina NovaSeq	V3-V4	China_Anhui	68388	0.0940115
M113	M113	PRJNA678413	Gastric biopsy	NA	Male	57	25.1	IN	IN	Negative	The First Affiliated Hospital of USTC	Illumina NovaSeq	V3-V4	China_Anhui	48407	0.381615
M114	M114	PRJNA678413	Gastric biopsy	NA	Female	60	20.96	IM	IM	Positive	The First Affiliated Hospital of USTC	Illumina NovaSeq	V3-V4	China_Anhui	33810	65.8524
M132	M132	PRJNA678413	Gastric biopsy	NA	Female	49	21.45	IM	IM	Positive	The First Affiliated Hospital of USTC	Illumina NovaSeq	V3-V4	China_Anhui	36305	92.4963
M134	M134	PRJNA678413	Gastric biopsy	NA	Female	51	23.23	SG	SG	Negative	The First Affiliated Hospital of USTC	Illumina NovaSeq	V3-V4	China_Anhui	31692	0.0557414
M140	M140	PRJNA678413	Gastric biopsy	NA	Female	53	21.7	AG	AG	Negative	The First Affiliated Hospital of USTC	Illumina NovaSeq	V3-V4	China_Anhui	61343	0.228781
M149	M149	PRJNA678413	Gastric biopsy	NA	Female	50	17.15	IM	IM	Negative	The First Affiliated Hospital of USTC	Illumina NovaSeq	V3-V4	China_Anhui	48561	0.0459102
M151	M151	PRJNA678413	Gastric biopsy	NA	Female	40	23.74	IM	IM	Negative	The First Affiliated Hospital of USTC	Illumina NovaSeq	V3-V4	China_Anhui	10482	0.172818
M155	M155	PRJNA678413	Gastric biopsy	NA	Female	57	24.57	IM	IM	Negative	The First Affiliated Hospital of USTC	Illumina NovaSeq	V3-V4	China_Anhui	12183	0.108082
M158	M158	PRJNA678413	Gastric biopsy	NA	Female	65	17.26	SG	SG	Negative	The First Affiliated Hospital of USTC	Illumina NovaSeq	V3-V4	China_Anhui	33751	0.0265993
M159	M159	PRJNA678413	Gastric biopsy	NA	Male	46	17.3	IN	IN	Negative	The First Affiliated Hospital of USTC	Illumina NovaSeq	V3-V4	China_Anhui	58298	0
M16	M16	PRJNA678413	Gastric biopsy	NA	Male	51	21.63	IM	IM	Negative	The First Affiliated Hospital of USTC	Illumina NovaSeq	V3-V4	China_Anhui	22354	0.162452
M161	M161	PRJNA678413	Gastric biopsy	NA	Female	31	21.09	SG	SG	Negative	The First Affiliated Hospital of USTC	Illumina NovaSeq	V3-V4	China_Anhui	35760	89.2722
M162	M162	PRJNA678413	Gastric biopsy	NA	Male	42	19.82	AG	AG	Positive	The First Affiliated Hospital of USTC	Illumina NovaSeq	V3-V4	China_Jiangsu	30421	0
M165	M165	PRJNA678413	Gastric biopsy	NA	Female	53	26.84	IN	IN	Negative	The First Affiliated Hospital of USTC	Illumina NovaSeq	V3-V4	China_Anhui	23842	62.6854
M170	M170	PRJNA678413	Gastric biopsy	NA	Male	66	19.72	IM	IM	Positive	The First Affiliated Hospital of USTC	Illumina NovaSeq	V3-V4	China_Anhui	39974	0.127226
M172	M172	PRJNA678413	Gastric biopsy	NA	Female	39	31.24	AG	AG	Negative	The First Affiliated Hospital of USTC	Illumina NovaSeq	V3-V4	China_Anhui	23961	0
M173	M173	PRJNA678413	Gastric biopsy	NA	Male	40	23.53	IM	IM	Negative	The First Affiliated Hospital of USTC	Illumina NovaSeq	V3-V4	China_Anhui	42170	0.0298211
M18	M18	PRJNA678413	Gastric biopsy	NA	Male	71	18.04	IN	IN	Positive	The First Affiliated Hospital of USTC	Illumina NovaSeq	V3-V4	China_Anhui	33087	0.0183942
M183	M183	PRJNA678413	Gastric biopsy	NA	Female	55	18.75	AG	AG	Negative	The First Affiliated Hospital of USTC	Illumina NovaSeq	V3-V4	China_Anhui	39705	0
M188	M188	PRJNA678413	Gastric biopsy	NA	Male	47	21.71	AG	AG	Negative	The First Affiliated Hospital of USTC	Illumina NovaSeq	V3-V4	China_Anhui	46254	2.2858
M208	M208	PRJNA678413	Gastric biopsy	NA	Female	51	24.61	IN	IN	Negative	The First Affiliated Hospital of USTC	Illumina NovaSeq	V3-V4	China_Anhui	39580	0
M21	M21	PRJNA678413	Gastric biopsy	NA	Male	48	15.21	IM	IM	Negative	The First Affiliated Hospital of USTC	Illumina NovaSeq	V3-V4	China_Anhui	26543	0
M223	M223	PRJNA678413	Gastric biopsy	NA	Female	55	19.43	IN	IN	Negative	The First Affiliated Hospital of USTC	Illumina NovaSeq	V3-V4	China_Anhui	39557	0
M232	M232	PRJNA678413	Gastric biopsy	NA	Female	56	22.46	IN	IN	Negative	The First Affiliated Hospital of USTC	Illumina NovaSeq	V3-V4	China_Anhui	34622	19.6765
M237	M237	PRJNA678413	Gastric biopsy	NA	Male	48	22.86	AG	AG	Positive	The First Affiliated Hospital of USTC	Illumina NovaSeq	V3-V4	China_Anhui	11475	0
M24	M24	PRJNA678413	Gastric biopsy	NA	Male	51	21.01	IN	IN	Negative	The First Affiliated Hospital of USTC	Illumina NovaSeq	V3-V4	China_Anhui	55965	0.00963484
M29	M29	PRJNA678413	Gastric biopsy	NA	Male	53	19.59	SG	SG	Negative	The First Affiliated Hospital of USTC	Illumina NovaSeq	V3-V4	China_Anhui	32666	0
M303	M303	PRJNA678413	Gastric biopsy	NA	Male	45	25.04	AG	AG	Positive	The First Affiliated Hospital of USTC	Illumina NovaSeq	V3-V4	China_Anhui	21023	48.2114
M31	M31	PRJNA678413	Gastric biopsy	NA	Female	52	24.88	SG	SG	Negative	The First Affiliated Hospital of USTC	Illumina NovaSeq	V3-V4	China_Anhui	55569	74.4353
M319	M319	PRJNA678413	Gastric biopsy	NA	Male	65	19.66	IN	IN	Positive	The First Affiliated Hospital of USTC	Illumina NovaSeq	V3-V4	China_Anhui	19260	0.0159274
M32	M32	PRJNA678413	Gastric biopsy	NA	Male	38	23.51	SG	SG	Negative	The First Affiliated Hospital of USTC	Illumina NovaSeq	V3-V4	China_Anhui	27813	0
M334	M334	PRJNA678413	Gastric biopsy	NA	Female	53	22.22	IN	IN	Positive	The First Affiliated Hospital of USTC	Illumina NovaSeq	V3-V4	China_Anhui	47640	70.6269
M358	M358	PRJNA678413	Gastric biopsy	NA	Female	51	23.81	IN	IN	Negative	The First Affiliated Hospital of USTC	Illumina NovaSeq	V3-V4	China_Anhui	13925	0.0322633
M359	M359	PRJNA678413	Gastric biopsy	NA	Female	49	16.82	IN	IN	Negative	The First Affiliated Hospital of USTC	Illumina NovaSeq	V3-V4	China_Anhui	19007	0
M36	M36	PRJNA678413	Gastric biopsy	NA	Male	57	19.61	SG	SG	Negative	The First Affiliated Hospital of USTC	Illumina NovaSeq	V3-V4	China_Anhui	25840	0
M367	M367	PRJNA678413	Gastric biopsy	NA	Male	56	23.88	IN	IN	Negative	The First Affiliated Hospital of USTC	Illumina NovaSeq	V3-V4	China_Anhui	47958	0.0236616
M374	M374	PRJNA678413	Gastric biopsy	NA	Male	51	25.35	IM	IM	Negative	The First Affiliated Hospital of USTC	Illumina NovaSeq	V3-V4	China_Anhui	50329	0.0329598
M375	M375	PRJNA678413	Gastric biopsy	NA	Male	57	24.62	IM	IM	Negative	The First Affiliated Hospital of USTC	Illumina NovaSeq	V3-V4	China_Anhui	17005	0.0958248
M376	M376	PRJNA678413	Gastric biopsy	NA	Male	57	27.44	IM	IM	Negative	The First Affiliated Hospital of USTC	Illumina NovaSeq	V3-V4	China_Anhui	30697	0
M377	M377	PRJNA678413	Gastric biopsy	NA	Female	48	21.09	AG	AG	Negative	The First Affiliated Hospital of USTC	Illumina NovaSeq	V3-V4	China_Anhui	29302	0.0604473
M384	M384	PRJNA678413	Gastric biopsy	NA	Male	57	22.59	IM	IM	Negative	The First Affiliated Hospital of USTC	Illumina NovaSeq	V3-V4	China_Anhui	36199	0.0536021
M39	M39	PRJNA678413	Gastric biopsy	NA	Male	40	29.38	SG	SG	Negative	The First Affiliated Hospital of USTC	Illumina NovaSeq	V3-V4	China_Anhui	19204	98.3055
M390	M390	PRJNA678413	Gastric biopsy	NA	Female	70	20.57	IM	IM	Positive	The First Affiliated Hospital of USTC	Illumina NovaSeq	V3-V4	China_Anhui	42267	0.116492
M40	M40	PRJNA678413	Gastric biopsy	NA	Female	60	26.64	SG	SG	Negative	The First Affiliated Hospital of USTC	Illumina NovaSeq	V3-V4	China_Anhui	55403	0.213934
M42	M42	PRJNA678413	Gastric biopsy	NA	Male	47	21.8	IN	IN	Positive	The First Affiliated Hospital of USTC	Illumina NovaSeq	V3-V4	China_Anhui	11277	3.39666
M47	M47	PRJNA678413	Gastric biopsy	NA	Female	53	19.65	IN	IN	Negative	The First Affiliated Hospital of USTC	Illumina NovaSeq	V3-V4	China_Anhui	45609	0.16306
M54	M54	PRJNA678413	Gastric biopsy	NA	Male	47	19.9	IN	IN	Negative	The First Affiliated Hospital of USTC	Illumina NovaSeq	V3-V4	China_Anhui	40184	0.250627
M55	M55	PRJNA678413	Gastric biopsy	NA	Male	48	24.22	SG	SG	Negative	The First Affiliated Hospital of USTC	Illumina NovaSeq	V3-V4	China_Anhui	71509	0.202378
M56	M56	PRJNA678413	Gastric biopsy	NA	Female	48	24.17	IM	IM	Negative	The First Affiliated Hospital of USTC	Illumina NovaSeq	V3-V4	China_Anhui	49183	0.19416
M57	M57	PRJNA678413	Gastric biopsy	NA	Male	43	20.41	AG	AG	Positive	The First Affiliated Hospital of USTC	Illumina NovaSeq	V3-V4	China_Anhui	64267	99.8576
M58	M58	PRJNA678413	Gastric biopsy	NA	Male	62	15.24	IM	IM	Positive	The First Affiliated Hospital of USTC	Illumina NovaSeq	V3-V4	China_Anhui	29129	99.73
M62	M62	PRJNA678413	Gastric biopsy	NA	Female	30	21.33	IM	IM	Negative	The First Affiliated Hospital of USTC	Illumina NovaSeq	V3-V4	China_Anhui	6284	2.12299
M65	M65	PRJNA678413	Gastric biopsy	NA	Male	56	28.7	SG	SG	Positive	The First Affiliated Hospital of USTC	Illumina NovaSeq	V3-V4	China_Anhui	47048	98.6667
M67	M67	PRJNA678413	Gastric biopsy	NA	Male	53	20.76	IM	IM	Negative	The First Affiliated Hospital of USTC	Illumina NovaSeq	V3-V4	China_Anhui	13600	0.191489
M72	M72	PRJNA678413	Gastric biopsy	NA	Male	50	26.57	SG	SG	Negative	The First Affiliated Hospital of USTC	Illumina NovaSeq	V3-V4	China_Anhui	28182	0.0206868
M90	M90	PRJNA678413	Gastric biopsy	NA	Male	51	22.2291	SG	SG	Positive	The First Affiliated Hospital of USTC	Illumina NovaSeq	V3-V4	China_Anhui	59925	89.3444

## Sheet: Table S3
Supplementary table 3: GC-associated bacteria identified in previous studies.
BioProject	HC/Normal tissues	SG	IM	IN	GC	CAN
PRJEB21497					Lactococcus
					Veillonella
					Fusobacterium
					Leptotrichia
PRJEB26931	Zoogloea	Shewanella	Sphingomonas	Haemmophilus	Prevotella
	Acinetobacter	Halomonas	Aquincola	Streptococcus	Lactobacillus
					Veillonella
PRJNA239281			Streptococcaceae		Streptococcaceae
PRJNA375772		Syntrophobacteraceae			Prevotella
		Hydrogenaphaga			Streptococcus
		Comamonadaceae			Eubacteriaceae
		Actinomycetales			Moryella
		Candidatus_Portiera			Veillonella
		Methyloversatilis			Catonella
		Ellin6075			Peptococcus
		Vogesella			Eubacterium
		Acinetobacter			Slackia
					Dialister
					Mogibacteriaceae
					Fusobacterium
					Lactobacillus
					Peptostreptococcus
					Alloprevotella
					Lactobacillus
					Parvimonas
					Gemella
PRJNA428883	Prevotella				Streptococcus	Helicobacter
	Sphingonas				Lactococcus	Halommonas
	Faecalibacterium				Veillonella	Shewanella
	Pseudomonas				Selenomonas
	Bacteroides				Fusobacterium
	Phascolarctobacterium				Acinetobacter
					Croynebacterium
					Propionibacterium
PRJNA532731					Selenomonas	Serratia
					Prevotella	Helicobacter
					Lachnoanaerobaculum	Niveispirillum
					Streptococcus	Lactococcus
					Peptostreptococcus
					Sphingomonas
					Prevotella_7
					Bacillus
					Acinetobacter

## Sheet: Table S4
Supplementary table 4: Different types of gastric microbial communities in different samples.
SampleID	CS1	CS2	GastricType
ERR1144006	2.8708	-1.54198	GT_H
ERR1144007	1.78731	-0.90511	GT_H
ERR1144008	2.96685	-1.5624	GT_H
ERR1144009	2.59868	-1.45838	GT_H
ERR1144010	2.8637	-1.55349	GT_H
ERR1144011	1.6863	-0.848046	GT_H
ERR1144012	2.98589	-1.55322	GT_H
ERR1144013	2.73202	-1.50404	GT_H
ERR1144014	2.97584	-1.5822	GT_H
ERR1144016	2.94463	-1.56353	GT_H
ERR1144017	3.00343	-1.59241	GT_H
ERR1144020	3.00439	-1.5928	GT_H
ERR1144021	2.99852	-1.58962	GT_H
ERR1144023	3.00372	-1.59263	GT_H
ERR1144024	3.00283	-1.59211	GT_H
ERR1144025	3.00483	-1.58504	GT_H
ERR1144027	3.00374	-1.59252	GT_H
ERR1144028	3.00589	-1.59348	GT_H
ERR1144031	3.00589	-1.59348	GT_H
ERR1144034	3.00475	-1.58873	GT_H
ERR1144035	3.00516	-1.59315	GT_H
ERR1144039	3.00589	-1.59348	GT_H
ERR1144041	2.92568	-1.56374	GT_H
ERR1144042	3.00589	-1.59348	GT_H
ERR1144043	3.00592	-1.5864	GT_H
ERR1144046	2.99913	-1.59046	GT_H
ERR1144049	3.00589	-1.59348	GT_H
ERR2014744	-2.01206	0.684374	GT_F
ERR2014745	0.223927	0.0183191	GT_F
ERR2014747	-2.10527	-0.10309	GT_F
ERR2014748	1.50141	0.679995	GT_F
ERR2014751	1.2614	0.120857	GT_F
ERR2014752	1.50759	-0.254793	GT_H
ERR2014754	-0.106498	-0.431121	GT_F
ERR2014756	2.84835	-1.5272	GT_H
ERR2014757	0.618226	0.109446	GT_F
ERR2014759	-0.294388	-0.31411	GT_F
ERR2596973	2.21825	-1.37328	GT_H
ERR2596974	-1.12416	-0.617639	GT_F
ERR2596975	1.68326	-1.2137	GT_H
ERR2596976	-0.658715	0.0413958	GT_F
ERR2596977	-0.0463814	1.23307	GT_F
ERR2596978	-0.947848	-0.365126	GT_F
ERR2596979	-1.82356	-0.148928	GT_F
ERR2596980	1.06083	-0.93142	GT_H
ERR2596981	-1.32076	0.225773	GT_F
ERR2596982	-0.536386	0.104534	GT_F
ERR2596983	1.66046	-1.27249	GT_H
ERR2596984	-0.0579996	0.237192	GT_F
ERR2596985	2.28606	-1.40809	GT_H
ERR2596986	-1.83942	0.0061907	GT_F
ERR2596987	-0.668231	-0.158558	GT_F
ERR2596988	2.58349	-1.44327	GT_H
ERR2596989	-1.76697	-0.0676928	GT_F
ERR2596990	-1.00008	0.0607308	GT_F
ERR2596991	0.614213	-0.524706	GT_F
ERR2596992	0.991493	-1.0111	GT_H
ERR2596993	-1.76861	-0.0836289	GT_F
ERR2596994	-1.9879	0.0408093	GT_F
ERR2596995	-1.47893	0.02471	GT_F
ERR2596996	-0.51936	-0.470841	GT_F
ERR2596997	2.74013	-1.52435	GT_H
ERR2596998	-0.96073	-0.297804	GT_F
ERR2596999	-0.875812	-0.339663	GT_F
ERR2597000	-2.07032	-0.1025	GT_F
ERR2597001	0.361805	-0.760237	GT_H
ERR2597002	-0.369721	-0.376682	GT_F
ERR2597003	-1.2809	0.108871	GT_F
ERR2597004	-0.524877	-0.388746	GT_F
ERR2597005	-1.30474	-0.0196421	GT_F
ERR2597006	-1.98235	-0.106122	GT_F
ERR2597007	-1.64939	-0.0679166	GT_F
ERR2597008	-1.54573	0.921606	GT_F
ERR2597009	-2.67616	-0.0794495	GT_F
ERR2597010	-1.13988	-0.413102	GT_F
ERR2597011	-1.73411	-0.126191	GT_F
ERR2597012	-1.59385	-0.207455	GT_F
ERR2597013	-2.78485	-0.291661	GT_F
ERR2597014	-1.80992	-0.0984951	GT_F
ERR2597015	-1.5953	0.0225237	GT_F
ERR2597016	-1.14035	-0.0482878	GT_F
ERR2597017	0.701443	-0.796247	GT_H
ERR2597018	0.218922	-0.606119	GT_F
ERR2597019	-1.01629	0.618953	GT_F
ERR2597020	-0.820651	0.222645	GT_F
ERR2597021	-0.666927	-0.214555	GT_F
ERR2597022	-2.99453	-0.311755	GT_F
ERR2597023	2.68241	-1.47779	GT_H
ERR2597024	-0.235631	0.245208	GT_F
ERR2597025	-1.44547	-0.197214	GT_F
ERR2597026	-1.86763	0.0858408	GT_F
ERR2597027	-0.766501	0.0228506	GT_F
ERR2597028	0.322339	-0.661437	GT_F
ERR2597029	1.362	-1.07929	GT_H
ERR2597030	-0.290874	0.0779455	GT_F
ERR2597031	-2.58211	-0.0694671	GT_F
ERR2597032	-1.4807	-0.0193779	GT_F
ERR2597033	-1.47281	0.04167	GT_F
ERR2597034	-0.341125	-0.626603	GT_F
ERR2597035	-1.57302	-0.0730113	GT_F
ERR2597036	-1.42352	-0.0388916	GT_F
ERR2597037	-0.764148	-0.215075	GT_F
ERR2597038	-2.5449	-0.0558936	GT_F
ERR2597039	-1.7699	-0.0694226	GT_F
ERR2597040	-0.103049	0.850686	GT_F
ERR2597041	2.62721	-1.49717	GT_H
ERR2597042	-0.637695	-0.417293	GT_F
ERR2597043	1.13244	-0.154209	GT_H
ERR2597044	2.24526	-1.32738	GT_H
ERR2597045	-1.52365	-0.142011	GT_F
ERR2597046	-1.32114	-0.167023	GT_F
ERR2597047	-1.34485	-0.0383689	GT_F
ERR2597048	-1.08363	-0.229284	GT_F
ERR2597049	1.42284	-1.08418	GT_H
ERR2597050	-0.386441	-0.0226405	GT_F
ERR2597051	1.28184	-0.951414	GT_H
ERR2597052	-1.05122	0.0315295	GT_F
ERR2597053	-0.66511	-0.100408	GT_F
ERR2597054	-0.282725	0.023378	GT_F
ERR2597055	0.747173	-0.600232	GT_H
ERR2597056	-1.44604	-0.261697	GT_F
ERR2597057	-1.8125	-0.230917	GT_F
ERR2597058	-2.68998	-0.0979634	GT_F
ERR2597059	-1.20465	-0.0530147	GT_F
ERR2597060	-0.551915	-0.0697399	GT_F
ERR2597061	-1.82024	-0.0489365	GT_F
ERR2597062	-1.15815	0.00548834	GT_F
ERR2597063	0.58598	0.0365754	GT_F
ERR2597064	-0.984675	-0.739491	GT_H
ERR2597065	-1.18079	0.0309073	GT_F
ERR2597066	-1.47915	-0.0821084	GT_F
ERR2597067	-2.1736	-0.128656	GT_F
ERR2597068	-0.993441	-0.0928269	GT_F
ERR2597069	-1.07533	-0.0572277	GT_F
ERR2597070	-1.79856	-0.0546642	GT_F
ERR2597071	-0.67501	-0.320939	GT_F
ERR2597072	-1.66941	-0.0244012	GT_F
ERR2597073	-1.57394	-0.185433	GT_F
ERR2597074	1.723	-1.33356	GT_H
ERR2597075	-1.0354	-0.0335489	GT_F
ERR2597076	0.00924712	0.0597512	GT_F
ERR2597077	-0.408015	0.0207339	GT_F
ERR2597078	2.08721	-1.2573	GT_H
ERR2597079	-1.32245	0.600302	GT_F
ERR2597080	2.49047	-1.48489	GT_H
ERR2597081	2.79139	-1.55091	GT_H
ERR2597082	1.21117	-0.685168	GT_H
ERR2597083	-0.388303	0.338661	GT_F
ERR2597084	-1.90667	0.00951893	GT_F
ERR2597085	-0.406417	0.203785	GT_F
ERR2597086	-2.36399	-0.103038	GT_F
ERR2597087	-3.1813	0.116538	GT_F
ERR2597088	-0.633247	-0.180237	GT_F
ERR2597089	-0.0679103	-0.519839	GT_H
ERR2597090	-1.63206	-0.410712	GT_F
ERR2597091	1.81971	-0.88585	GT_H
ERR2597092	-2.32487	-0.117546	GT_F
ERR2597093	2.48634	-1.42607	GT_H
ERR2597094	-1.84952	-0.0849146	GT_F
ERR2597095	-0.657791	0.256939	GT_F
ERR2597096	-1.30847	0.258742	GT_F
ERR2597097	1.40834	-1.07581	GT_H
ERR2597098	-1.98299	-0.0439399	GT_F
ERR2597099	-2.2366	-0.17529	GT_F
ERR2597100	-0.0440082	-0.619911	GT_F
ERR2597101	1.4875	-0.871108	GT_H
ERR2597102	2.60674	-1.51566	GT_H
ERR2597103	-2.24318	-0.126177	GT_F
ERR2597104	-1.07585	-0.0321391	GT_F
ERR2597105	-1.42921	-0.00724771	GT_F
ERR2597106	-0.865089	-0.0922961	GT_F
ERR2597107	1.11075	-0.952022	GT_H
ERR2597108	-1.40757	0.0278649	GT_F
ERR2597109	-1.31799	-0.0706316	GT_F
ERR2597110	-2.02102	-0.362128	GT_F
ERR2597111	-1.40652	-0.127301	GT_F
ERR2597112	-0.254525	-0.580164	GT_F
ERR2597113	1.96693	-1.26938	GT_H
ERR2597114	2.69593	-1.51642	GT_H
ERR2597115	1.92946	-1.26895	GT_H
ERR2597116	-2.2082	-0.016302	GT_F
ERR2597117	2.74922	-1.49513	GT_H
ERR2597118	-1.3558	0.338717	GT_F
ERR2597119	-2.07496	-0.103318	GT_F
ERR2597120	-3.03051	-0.252194	GT_F
ERR2597121	-0.693819	-0.343191	GT_F
ERR2597122	2.67768	-1.49626	GT_H
ERR2597123	-0.112555	-0.289488	GT_F
ERR2597124	1.1694	-0.953854	GT_H
ERR2597125	-0.42595	0.262463	GT_F
ERR2597126	-0.814476	0.420267	GT_F
ERR2597127	-2.06944	-0.0714081	GT_F
ERR2597128	-1.56212	0.0062058	GT_F
ERR2597129	-0.187509	0.434468	GT_F
ERR2597130	-2.16009	-0.121609	GT_F
ERR2597131	-2.4197	-0.10013	GT_F
ERR2597132	-1.45991	0.119535	GT_F
ERR2597133	-1.94422	-0.0990387	GT_F
ERR2597134	1.17197	-0.900589	GT_H
ERR2597135	-2.38859	0.176386	GT_F
ERR2597136	-2.02419	-0.0152641	GT_F
ERR2597137	-1.74809	0.0743854	GT_F
ERR2597138	-1.75338	-0.0754647	GT_F
ERR2597139	2.40921	-1.42526	GT_H
ERR2597140	-0.165178	0.0770017	GT_F
ERR2597141	-1.08789	-0.124385	GT_F
ERR2597142	-1.83198	-0.215293	GT_F
ERR2597143	2.66637	-1.5068	GT_H
ERR2597144	-0.211351	-0.0434768	GT_F
ERR2597145	-0.777353	-0.148882	GT_F
ERR2597146	1.28201	-1.14088	GT_H
ERR2597147	-1.33867	-0.272152	GT_F
ERR2597148	-1.39182	-0.241354	GT_F
ERR2597149	-0.116945	0.343816	GT_F
ERR2597150	0.141246	-0.694644	GT_H
ERR2597151	0.430655	1.13331	GT_F
ERR2597152	-0.556608	-0.386544	GT_F
ERR2597153	-1.49671	0.195257	GT_F
ERR2597154	-0.670136	0.130467	GT_F
ERR2597155	-2.90916	-0.275469	GT_F
ERR2597156	0.562382	-0.760716	GT_H
ERR2597157	-1.01292	-0.0839142	GT_F
ERR2597158	-1.54421	0.164513	GT_F
ERR2597159	-1.84901	0.152621	GT_F
ERR2597160	-0.578756	0.0161939	GT_F
ERR2597161	-1.05933	-0.127128	GT_F
ERR2597162	-2.52811	-0.123846	GT_F
ERR2597163	-2.15084	-0.122017	GT_F
ERR2597164	-0.397862	0.60737	GT_F
ERR2597165	-0.198657	0.212265	GT_F
ERR2597166	-0.896436	-0.504863	GT_F
ERR2597167	1.08129	-1.10649	GT_H
ERR2597168	0.40879	1.20767	GT_F
ERR2597169	-0.15228	0.848127	GT_F
ERR2597170	-1.97264	-0.164369	GT_F
ERR2597171	0.117289	1.18221	GT_F
ERR2597172	0.188114	0.734765	GT_F
ERR2597173	-2.69576	-0.0703825	GT_F
ERR2597174	-2.37511	-0.0301193	GT_F
ERR2597175	-1.41337	-0.277662	GT_F
ERR2597176	-0.805081	-0.171549	GT_F
ERR2597177	2.29307	-1.41081	GT_H
ERR2597178	1.47355	-1.22162	GT_H
ERR2597179	-1.22223	-0.170398	GT_F
ERR2597180	-0.329155	0.157386	GT_F
ERR2597181	0.899163	-1.05227	GT_H
ERR2597182	-1.82567	-0.118318	GT_F
ERR2597183	-0.117803	0.0708981	GT_F
ERR2597184	-2.1384	-0.196692	GT_F
ERR2597185	-0.597455	0.0955844	GT_F
ERR2597186	-1.18865	-0.125177	GT_F
ERR2597187	-0.22653	-0.354504	GT_H
ERR2597188	2.65813	-1.49675	GT_H
ERR2597189	-1.15799	0.219234	GT_F
ERR2597190	-0.491156	0.0942987	GT_F
ERR2597191	-0.700331	0.192857	GT_F
ERR2597192	2.43425	-1.3916	GT_H
ERR2597193	-0.285942	-0.565372	GT_H
ERR2597194	2.32504	-1.21393	GT_H
ERR2597195	0.163238	-0.749599	GT_H
ERR2597196	0.397085	-0.421443	GT_F
ERR2597197	-0.5691	-0.0660679	GT_F
ERR2597198	2.02273	-1.21601	GT_H
ERR2597199	-0.381085	0.326266	GT_F
ERR2597200	-0.921646	-0.0737959	GT_F
ERR2597201	-1.51639	-0.388348	GT_F
ERR2597202	0.819963	-0.810451	GT_H
ERR2597203	-0.160907	-0.486363	GT_F
ERR2597204	-0.202977	0.115167	GT_F
ERR2597205	1.62803	-1.19636	GT_H
ERR2597206	-0.122898	0.599498	GT_F
ERR2597207	0.0421363	0.38105	GT_F
ERR2597208	2.18985	-1.28363	GT_H
ERR2597209	-1.76535	0.065255	GT_F
ERR2597210	0.135621	1.23927	GT_F
ERR2597211	-0.796464	-0.245619	GT_F
ERR2597212	-1.43615	-0.0031196	GT_F
ERR2597213	1.54213	-0.607789	GT_H
ERR2597214	0.697326	-0.778301	GT_H
ERR2597215	0.153377	0.996915	GT_F
ERR2597216	-0.258422	0.250642	GT_F
ERR2597217	-0.0302796	0.271434	GT_F
ERR2597218	-1.65284	-0.00197917	GT_F
ERR2597219	2.66888	-1.42212	GT_H
ERR2597220	-2.49236	-0.0586488	GT_F
ERR2597221	-0.646075	-0.411182	GT_F
ERR2597222	-0.550018	-0.385895	GT_F
ERR2597223	-1.60507	-0.10105	GT_F
ERR2597224	-1.48261	0.00247067	GT_F
ERR2597225	-1.22803	-0.0815685	GT_F
ERR2597226	0.587069	-0.889407	GT_H
ERR2597227	-1.95812	-0.16681	GT_F
ERR2597228	-1.76068	-0.112097	GT_F
ERR2597229	-5.20627	0.416879	GT_F
ERR2597230	0.420279	1.26178	GT_F
ERR2597231	-0.130242	0.611421	GT_F
ERR2597232	0.519108	0.542845	GT_F
ERR2597233	2.7099	-1.51164	GT_H
ERR2597234	0.703969	-0.736822	GT_H
ERR2597235	-2.09195	-0.124699	GT_F
ERR2597236	-0.414436	0.553793	GT_F
ERR2597237	-0.209777	0.673725	GT_F
ERR2597238	-0.182618	0.712066	GT_F
ERR2597239	-0.253354	0.54842	GT_F
ERR2597240	-1.4743	-0.240555	GT_F
ERR2597241	0.329174	-0.181427	GT_F
ERR2597242	0.254767	-0.440678	GT_H
ERR2597243	0.356057	-0.0956344	GT_F
ERR2597244	-0.697724	0.280112	GT_F
ERR2597245	-1.59715	0.4885	GT_F
ERR2597246	0.260537	-0.665496	GT_H
ERR2597247	-2.01808	-0.0105975	GT_F
ERR2597248	-1.32218	-0.0961297	GT_F
ERR2597249	-2.89013	-0.273756	GT_F
ERR2597250	0.356293	1.10555	GT_F
ERR2597251	-0.963709	0.127736	GT_F
ERR2597252	-2.18307	-0.0996845	GT_F
ERR2597253	-0.0926439	-0.758082	GT_H
ERR2597254	2.73667	-1.4594	GT_H
ERR2597255	0.250633	0.989254	GT_F
ERR2597256	-1.91395	-0.237308	GT_F
ERR2597257	0.264584	1.06903	GT_F
ERR2597258	-1.81742	-0.0470943	GT_F
ERR2597259	-1.45304	-0.063052	GT_F
ERR2597260	-0.00273101	-0.963478	GT_H
ERR2597261	0.961629	-0.889031	GT_H
ERR2597262	-0.829862	0.0814906	GT_F
ERR2597263	-0.105479	-0.0289936	GT_F
ERR2597264	-1.27735	-0.16208	GT_F
ERR2597265	-0.180827	0.163751	GT_F
ERR2597266	-2.69557	-0.063081	GT_F
ERR2597267	2.8382	-1.54214	GT_H
ERR2597268	-0.487342	0.0232136	GT_F
ERR2597269	-1.95531	0.0857496	GT_F
ERR2597270	-1.5939	-0.266166	GT_F
ERR2597271	-0.357794	0.0983035	GT_F
ERR2597272	0.639261	-0.590258	GT_H
ERR2597273	-2.22655	0.0232212	GT_F
ERR2597274	-1.31927	-0.0323341	GT_F
ERR2597275	-1.30674	-0.216357	GT_F
ERR2597276	-0.994501	-0.294284	GT_F
ERR2597277	-1.71493	-0.209079	GT_F
ERR2597278	1.92424	-1.22208	GT_H
ERR2597279	2.02221	-1.22292	GT_H
ERR2597280	-0.450225	-0.101467	GT_F
ERR2597281	0.659215	-0.70743	GT_H
ERR2597282	0.202804	-0.627859	GT_F
M03	1.45051	0.380211	GT_P
M04	2.23168	3.15653	GT_P
M07	-3.79611	-0.226585	GT_F
M09	-5.75486	-0.522916	GT_F
M10	-2.69442	-0.103467	GT_F
M103	2.58471	-1.24806	GT_H
M112	0.827843	0.118527	GT_F
M113	-3.22623	-0.186316	GT_F
M114	1.10338	-1.10518	GT_H
M132	2.51197	-1.49823	GT_H
M134	-2.24568	-0.122437	GT_F
M140	-2.57754	-0.226081	GT_F
M149	-2.44987	-0.238773	GT_F
M151	-1.62583	0.127945	GT_F
M155	-3.04089	-0.116991	GT_F
M158	-2.18823	-0.125401	GT_F
M159	-1.88387	-0.0244222	GT_F
M16	2.85473	4.67386	GT_P
M161	-3.16642	-0.244036	GT_F
M162	2.20584	-1.46544	GT_H
M165	-3.42528	-0.150437	GT_F
M170	1.13216	-1.12553	GT_H
M172	-3.04171	-0.204322	GT_F
M173	-3.7066	-0.0709109	GT_F
M18	2.9588	5.40541	GT_P
M183	-3.98926	-0.031839	GT_F
M188	-2.40488	-0.141127	GT_F
M208	-2.40921	-0.237972	GT_F
M21	-0.67616	2.03582	GT_P
M222	0.421893	-0.0888402	GT_F
M223	0.51631	0.40351	GT_F
M232	-2.86632	-0.117526	GT_F
M237	2.19088	-1.21865	GT_H
M24	2.751	4.37781	GT_P
M29	-3.07347	-0.125201	GT_F
M303	-0.0705842	-0.693147	GT_H
M31	2.22404	5.13743	GT_P
M319	-0.0612098	-0.919206	GT_H
M32	2.41777	5.06166	GT_P
M334	1.6206	-1.14795	GT_H
M358	0.373799	-0.0126307	GT_F
M359	0.208461	-0.0835328	GT_F
M36	2.00357	1.79293	GT_P
M367	-1.0371	0.330418	GT_F
M374	-2.33476	-0.0204183	GT_F
M375	-2.23411	-0.158758	GT_F
M376	-1.23272	0.471788	GT_F
M377	0.397849	0.683337	GT_F
M384	-1.47206	0.152033	GT_F
M386	3.00407	-1.59167	GT_H
M39	-1.70617	-0.101115	GT_F
M390	2.94764	-1.55737	GT_H
M40	-3.49531	-0.21698	GT_F
M42	-1.16628	-0.0762795	GT_F
M47	-2.52191	-0.193346	GT_F
M54	-3.36054	-0.373605	GT_F
M55	-3.87347	-0.34097	GT_F
M56	-2.64925	-0.0937279	GT_F
M57	2.99393	-1.58906	GT_H
M58	2.99273	-1.59032	GT_H
M62	-3.15275	-0.272729	GT_F
M65	2.9163	-1.57783	GT_H
M67	-2.72207	-0.0855137	GT_F
M72	-3.82366	-0.351217	GT_F
M90	2.62275	-1.42616	GT_H
SRR1176864	2.94343	-1.57283	GT_H
SRR1176865	2.96097	-1.58131	GT_H
SRR1176866	2.9956	-1.59009	GT_H
SRR1176867	2.96907	-1.5794	GT_H
SRR1176871	3.0054	-1.5931	GT_H
SRR1176874	2.4678	-1.55876	GT_H
SRR1176879	-1.65519	-0.330084	GT_F
SRR12072984	-0.212368	0.0948433	GT_F
SRR12072987	0.425907	0.526005	GT_F
SRR12072988	0.456851	0.2358	GT_F
SRR12072993	-0.191874	0.217122	GT_F
SRR12072994	-0.659736	0.146042	GT_F
SRR12072995	-0.617478	0.259001	GT_F
SRR12072996	0.330876	0.366915	GT_F
SRR12072997	-0.304106	0.238068	GT_F
SRR12072999	0.260358	0.123115	GT_F
SRR12073000	-0.126061	0.105709	GT_F
SRR12073003	0.202791	0.362143	GT_F
SRR12073004	0.432595	0.221064	GT_F
SRR12073005	-0.169208	0.199067	GT_F
SRR12073006	0.269825	0.182356	GT_F
SRR12073007	0.0757163	0.367273	GT_F
SRR12073009	-0.317501	0.198386	GT_F
SRR12073010	-0.576179	0.112304	GT_F
SRR12073011	-0.105238	0.140612	GT_F
SRR12073014	0.133239	0.0590492	GT_F
SRR12073015	-0.660076	0.0159851	GT_F
SRR12073016	-0.0790292	0.347684	GT_F
SRR12073017	0.490198	0.256694	GT_F
SRR12073019	-0.115957	0.165989	GT_F
SRR12073023	-2.54119	-0.362476	GT_F
SRR12147643	1.80776	-0.827097	GT_H
SRR12147671	2.71248	-1.44923	GT_H
SRR12147672	1.86066	-0.658203	GT_H
SRR12147674	0.0982875	0.229748	GT_F
SRR12147676	1.97072	-0.535219	GT_H
SRR3991008	-0.0528247	-0.00907154	GT_F
SRR3991009	1.92712	-1.15036	GT_H
SRR3991010	-2.04776	0.0833537	GT_F
SRR3991011	0.697866	0.0126249	GT_F
SRR3991013	2.4281	-1.42988	GT_H
SRR3991015	2.6767	-1.53053	GT_H
SRR3991017	2.87909	-1.56595	GT_H
SRR3991019	-2.76575	-0.181433	GT_F
SRR3991020	-2.68204	-0.151883	GT_F
SRR3991022	0.766884	-0.0139361	GT_F
SRR3991023	-0.161465	-0.0991547	GT_F
SRR3991025	0.600696	-0.0825233	GT_F
SRR3991026	1.28227	0.0704265	GT_H
SRR3991027	0.894736	0.0884993	GT_F
SRR3991028	2.01311	-1.2504	GT_H
SRR3991029	-2.09629	-0.536835	GT_F
SRR3991035	1.41194	-1.28712	GT_H
SRR3991036	2.11623	-1.38642	GT_H
SRR3991037	2.57759	-1.38981	GT_H
SRR3991038	1.38295	-0.447653	GT_F
SRR3991039	-2.57709	-0.266318	GT_F
SRR3991040	-2.70488	-0.255451	GT_F
SRR3991041	2.67279	-1.47724	GT_H
SRR3991042	2.60143	-1.45435	GT_H
SRR3991047	0.293407	-0.19122	GT_H
SRR3991049	0.430678	-1.41393	GT_H
SRR3991050	2.95236	-1.57441	GT_H
SRR3991051	2.96062	-1.5703	GT_H
SRR3991054	2.94862	-1.58932	GT_H
SRR3991055	1.15094	0.134689	GT_F
SRR3991058	-1.00336	-0.000496117	GT_F
SRR3991059	1.10675	-0.912662	GT_F
SRR3991063	-1.4519	-0.302824	GT_F
SRR3991064	2.70279	-1.3604	GT_H
SRR3991065	-2.82345	-0.292852	GT_F
SRR3991067	-2.45589	-0.248466	GT_F
SRR3991068	2.88508	-1.56418	GT_H
SRR3991069	2.97205	-1.58362	GT_H
SRR3991072	-1.77312	-0.161259	GT_F
SRR3991073	-1.08625	-0.0696865	GT_F
SRR3991074	2.27608	-1.14423	GT_H
SRR3991076	2.25886	-1.3249	GT_H
SRR3991079	2.54508	-1.38147	GT_H
SRR3991080	2.04105	-1.31169	GT_H
SRR3991084	-2.5915	-0.35578	GT_F
SRR3991085	1.17935	0.110801	GT_F
SRR3991086	-1.22342	-0.149178	GT_F
SRR3991087	-1.69945	-0.0752791	GT_F
SRR3991088	-1.03607	-0.0443733	GT_F
SRR3991090	0.92655	0.502816	GT_F
SRR3991095	1.56306	-1.15123	GT_H
SRR3991096	-2.53529	0.157738	GT_F
SRR3991099	2.12859	-0.979905	GT_H
SRR3991100	1.42982	-0.677071	GT_H
SRR3991104	-1.14406	-0.324824	GT_F
SRR3991105	-0.889636	-0.0379018	GT_F
SRR3991110	-1.75875	0.273231	GT_F
SRR3991112	-0.537769	-0.847759	GT_H
SRR3991117	-0.293545	0.0946351	GT_F
SRR3991118	-0.315649	0.30733	GT_F
SRR3991120	3.00465	-1.59349	GT_H
SRR3991122	-0.808768	-0.151539	GT_F
SRR3991124	2.98596	-1.58693	GT_H
SRR3991127	-0.0911251	-0.120172	GT_F
SRR3991128	0.147388	0.0661815	GT_F
SRR3991129	-0.408304	0.211466	GT_F
SRR3991137	-3.28697	-0.294288	GT_F
SRR3991139	0.757637	0.105869	GT_F
SRR3991140	1.80894	-1.06489	GT_H
SRR3991141	-0.293978	-0.146088	GT_F
SRR3991148	2.18158	-0.54923	GT_H
SRR3991149	0.136213	1.11694	GT_P
SRR3991151	-1.97901	-0.0276277	GT_F
SRR3991152	2.99896	-1.57045	GT_H
SRR3991154	1.63604	-1.36027	GT_H
SRR3991156	2.03075	-1.33513	GT_H
SRR3991159	-1.39841	0.582804	GT_F
SRR3991160	3.00179	-1.5872	GT_H
SRR3991161	1.77983	-0.922334	GT_H
SRR3991162	3.00554	-1.59252	GT_H
SRR3991164	2.67866	-1.34809	GT_H
SRR3991165	2.38105	-1.4354	GT_H
SRR3991166	2.69927	-1.38403	GT_H
SRR3991167	0.673582	1.40169	GT_P
SRR3991169	2.33845	-0.946173	GT_H
SRR3991170	2.9812	-1.57205	GT_H
SRR3991171	1.83063	-0.515795	GT_H
SRR3991172	0.740631	0.470669	GT_F
SRR3991174	2.89967	-1.53152	GT_H
SRR3991176	1.61112	2.48205	GT_P
SRR3991177	2.15169	2.57102	GT_P
SRR3991181	0.487257	-0.782453	GT_H
SRR3991182	2.76609	-1.46837	GT_H
SRR3991183	2.1226	1.66755	GT_P
SRR3991188	2.99622	-1.58164	GT_H
SRR3991190	-0.167358	0.115882	GT_F
SRR3991191	-2.11878	-0.0807912	GT_F
SRR3991192	2.78908	-1.35103	GT_H
SRR3991194	2.90969	-1.56445	GT_H
SRR3991195	2.65839	-1.29808	GT_H
SRR3991197	1.53523	2.62801	GT_P
SRR3991198	2.95599	-1.56503	GT_H
SRR3991199	-1.0952	-0.405535	GT_H
SRR3991200	2.90811	-1.2039	GT_H
SRR3991202	-2.44351	-0.167854	GT_F
SRR3991203	-5.26897	-0.525959	GT_F
SRR3991205	2.21482	-0.0553773	GT_H
SRR3991206	2.67828	-1.48987	GT_H
SRR3991208	2.74169	0.176713	GT_H
SRR3991209	2.19262	2.47784	GT_P
SRR3991210	2.4285	1.71438	GT_P
SRR3991211	2.20222	1.56108	GT_P
SRR3991212	1.54838	-0.483044	GT_H
SRR3991213	-0.139638	-0.0400752	GT_F
SRR3991214	0.0439684	0.211506	GT_F
SRR3991215	0.309494	0.957477	GT_F
SRR3991216	2.93749	-1.52634	GT_H
SRR3991217	2.43222	1.76129	GT_F
SRR3991218	0.750417	0.443367	GT_F
SRR3991219	0.0406603	0.102296	GT_F
SRR3991220	1.73498	-1.13113	GT_H
SRR3991221	-2.98177	0.0269329	GT_F
SRR3991222	2.73726	-1.49388	GT_H
SRR3991223	-1.54344	0.189591	GT_F
SRR3991224	2.98042	-1.56895	GT_H
SRR3991226	0.581992	0.761208	GT_P
SRR3991227	0.289679	0.410504	GT_F
SRR3991229	-2.36703	-0.546462	GT_F
SRR3991230	2.82337	-0.836989	GT_H
SRR3991233	1.85567	-0.709995	GT_H
SRR3991235	-1.35345	-0.0978576	GT_H
SRR3991236	-1.88907	0.0428406	GT_F
SRR3991239	-1.20084	0.0391816	GT_F
SRR3991240	1.86195	-1.26562	GT_H
SRR3991241	1.41243	-0.048904	GT_H
SRR3991246	1.99548	-1.25387	GT_H
SRR3991247	-1.9889	-0.0409716	GT_F
SRR3991251	-0.478623	0.630095	GT_P
SRR3991252	3.00169	-1.59298	GT_H
SRR3991256	2.92594	-1.5891	GT_H
SRR3991258	0.936896	-0.719592	GT_H
SRR3991262	2.98329	-1.58523	GT_H
SRR3991264	2.15659	-0.909205	GT_H
SRR3991265	-0.458625	0.171207	GT_F
SRR3991266	2.99804	-1.58942	GT_H
SRR3991268	2.92558	-1.56175	GT_H
SRR3991269	-1.44671	0.107409	GT_F
SRR3991271	-1.61397	0.560988	GT_F
SRR3991276	2.24139	-1.20079	GT_H
SRR3991282	0.468509	-0.118574	GT_F
SRR3991285	0.942259	-0.342943	GT_H
SRR3991286	-0.213474	0.165922	GT_F
SRR3991289	2.36596	-1.13616	GT_H
SRR3991291	2.97471	-1.5762	GT_H
SRR3991292	-0.110063	0.21462	GT_F
SRR3991293	2.11496	-1.01218	GT_H
SRR3991294	0.752403	0.229904	GT_F
SRR3991296	-1.5315	0.289076	GT_F
SRR5269741	-1.98806	-0.0796754	GT_F
SRR5269742	-1.2227	-0.0401901	GT_F
SRR5269743	-1.0867	0.0442134	GT_F
SRR5269744	-2.10733	0.0529485	GT_F
SRR5269745	-1.75696	0.0642256	GT_F
SRR5269746	-1.67427	-0.0045415	GT_F
SRR5269747	-1.85854	-0.157797	GT_F
SRR5269748	-1.92558	0.108578	GT_F
SRR5269750	-0.848575	-0.172883	GT_F
SRR5269751	-1.99111	0.416185	GT_F
SRR5269752	-1.55549	0.194748	GT_F
SRR5269753	-2.59431	0.0919119	GT_F
SRR5269754	-2.0471	0.0148969	GT_F
SRR5269755	-2.85884	0.28215	GT_F
SRR5269756	-2.11273	0.156328	GT_F
SRR5269757	-1.86899	0.434332	GT_F
SRR5269758	-1.73193	0.357048	GT_F
SRR5269760	-2.62173	0.498149	GT_F
SRR5269761	-1.29917	0.0880502	GT_F
SRR5269762	-1.52015	0.182363	GT_F
SRR5269763	-1.07205	-0.0625596	GT_F
SRR5269764	-2.01059	-0.00155858	GT_F
SRR5269765	-1.29444	0.364876	GT_F
SRR5269766	-1.48753	0.137424	GT_F
SRR5269767	-1.69635	0.151147	GT_F
SRR5269768	-0.442835	-0.272177	GT_F
SRR5269769	-1.61029	0.167056	GT_F
SRR5269770	1.38116	-0.972771	GT_H
SRR5269771	0.0267052	-0.490855	GT_F
SRR5269772	0.0357815	-0.561954	GT_F
SRR5269773	-1.06591	0.319181	GT_F
SRR5269774	-0.709952	0.44956	GT_F
SRR5269775	-0.703712	-0.0338015	GT_F
SRR5269776	-1.12611	0.040672	GT_F
SRR5269777	-0.922844	-0.0438117	GT_F
SRR5269778	-1.77251	0.17863	GT_F
SRR5269779	-2.00485	0.40337	GT_F
SRR5269780	-1.4646	0.393634	GT_F
SRR5269781	-1.00501	-0.272508	GT_F
SRR5269782	-0.366031	1.26932	GT_F
SRR5269783	-2.35108	-0.00685211	GT_F
SRR5269784	-1.41853	0.220073	GT_F
SRR5269786	-1.9958	0.0323896	GT_F
SRR5269787	-1.58089	0.44592	GT_F
SRR5269788	-1.97081	0.230176	GT_F
SRR5269789	-1.33199	-0.0310141	GT_F
SRR5269790	-1.8097	0.0997251	GT_F
SRR5269791	-0.202342	0.0410661	GT_F
SRR5269792	-2.10663	0.287334	GT_F
SRR5269793	-2.30945	0.167939	GT_F
SRR5269794	-3.02752	0.0528283	GT_F
SRR5269795	-1.11522	1.00357	GT_F
SRR5269796	-1.60269	0.179176	GT_F
SRR5269797	-1.50527	0.256238	GT_F
SRR5269798	-1.54886	0.00788084	GT_F
SRR5269799	-1.62866	0.356712	GT_F
SRR5269800	-1.88401	0.124423	GT_F
SRR5269801	-1.33448	-0.202508	GT_F
SRR5269802	-1.3558	-0.304462	GT_F
SRR5269803	-0.0658094	-0.602872	GT_F
SRR5269804	-1.40222	0.234278	GT_F
SRR5269805	-0.831338	0.0130075	GT_F
SRR5269806	-0.215142	-0.447678	GT_F
SRR5269807	-2.54677	0.497826	GT_F
SRR5269808	-0.45844	-0.344147	GT_F
SRR5269809	1.38954	-0.962633	GT_H
SRR5269812	-1.03022	-0.0108993	GT_F
SRR5269813	-1.2653	0.0691674	GT_F
SRR5269814	-1.60535	0.106023	GT_F
SRR5269815	-1.72956	0.116028	GT_F
SRR5269816	-1.50457	0.245002	GT_F
SRR5269817	-1.46543	0.112226	GT_F
SRR5269818	-1.4541	-0.0159156	GT_F
SRR5269819	-1.28957	-0.0777787	GT_F
SRR5269820	-0.422313	-0.308195	GT_F
SRR5269821	-1.09996	0.603224	GT_F
SRR5269822	-1.16414	0.213152	GT_F
SRR5269823	-1.53147	0.272225	GT_F
SRR5269824	-1.62603	0.0949949	GT_F
SRR5269825	-1.52782	0.0443439	GT_F
SRR5269826	-1.37611	0.104216	GT_F
SRR5269829	-2.09886	-0.0735597	GT_F
SRR5269830	-1.88247	0.0821453	GT_F
SRR5269831	-1.51092	-0.0268162	GT_F
SRR5269832	-1.35236	0.150765	GT_F
SRR5269833	-1.86743	-0.00882725	GT_F
SRR5269834	-1.1364	0.172788	GT_F
SRR5269835	-0.698902	-0.0224521	GT_F
SRR5269836	-0.283589	-0.52338	GT_F
SRR5269837	-1.22174	-0.0969931	GT_F
SRR5269838	-0.521229	-0.388606	GT_F
SRR5269839	-1.58532	-0.0548841	GT_F
SRR5269840	-2.74341	-0.384804	GT_F
SRR5269841	-1.63233	-0.0774669	GT_F
SRR5269842	-1.54744	-0.0728815	GT_F
SRR5269843	-2.44781	-0.276168	GT_F
SRR5269844	0.553069	-0.838279	GT_H
SRR5269845	-1.06747	-0.322311	GT_F
SRR5269846	0.0710134	-0.443009	GT_F
SRR5269847	-1.27136	-0.0928412	GT_F
SRR5269848	-1.46423	-0.117732	GT_F
SRR5269849	-1.51461	-0.128457	GT_F
SRR5269850	-1.87702	-0.26106	GT_F
SRR5269851	0.267001	-0.384375	GT_F
SRR5269852	0.413431	-0.740197	GT_F
SRR5269853	-1.46174	-0.139997	GT_F
SRR5269854	-0.702286	-0.137001	GT_F
SRR5269855	-1.18323	-0.57837	GT_F
SRR5269856	-1.04099	-0.135287	GT_F
SRR5269857	-1.69963	-0.157368	GT_F
SRR5269858	-1.49827	-0.11147	GT_F
SRR5269859	-1.61061	-0.152929	GT_F
SRR5269860	-0.29359	-0.339327	GT_F
SRR5269861	-0.843891	-0.220507	GT_F
SRR5269862	-2.18838	-0.245805	GT_F
SRR5269863	-0.496031	-0.434128	GT_F
SRR5269864	-0.368957	-0.639797	GT_F
SRR5269865	-1.66191	-0.104138	GT_F
SRR5269867	0.897825	-1.05925	GT_H
SRR5269868	-1.82843	-0.145775	GT_F
SRR5269871	-0.575803	-0.346286	GT_F
SRR5269872	-1.55885	-0.0722578	GT_F
SRR5269873	0.773842	-0.926882	GT_H
SRR5269874	-1.29605	-0.123851	GT_F
SRR5269875	-2.60895	-0.525222	GT_F
SRR5269876	-2.56272	-0.251711	GT_F
SRR5269877	-0.835871	-0.504233	GT_F
SRR5269878	-0.440066	-0.730544	GT_F
SRR5269879	-1.89121	-0.110273	GT_F
SRR5269880	-2.17654	-0.482507	GT_F
SRR5269881	-1.52359	-0.164617	GT_F
SRR5269882	-1.1988	-0.770635	GT_F
SRR5269883	-2.90227	-0.310459	GT_F
SRR5269884	-0.363094	-0.255245	GT_F
SRR5269885	-0.69647	-0.635945	GT_F
SRR5269886	-2.88863	-0.386732	GT_F
SRR5269887	-0.686161	-0.974232	GT_H
SRR5269888	-0.567064	-0.28467	GT_F
SRR5269889	-3.08627	-0.366618	GT_F
SRR5269890	-0.842577	-0.238695	GT_F
SRR5269891	-2.2205	-0.282895	GT_F
SRR5269894	-2.21935	-0.277794	GT_F
SRR5269895	-0.0990597	-0.175439	GT_F
SRR5269896	0.94026	-1.06122	GT_H
SRR5269897	-1.95269	-0.373108	GT_F
SRR5269898	-1.55373	-0.796833	GT_H
SRR5269899	-0.792634	-0.30521	GT_F
SRR5269900	-3.4663	-0.500704	GT_F
SRR5269901	-1.00547	-0.296594	GT_F
SRR5269902	-3.72443	-0.547361	GT_F
SRR5269903	-3.10733	-0.427815	GT_F
SRR5269904	-0.401256	-0.431601	GT_F
SRR5269905	-0.866178	-0.723581	GT_F
SRR5269906	-1.05935	-0.112584	GT_F
SRR5269907	-0.456377	-0.663924	GT_F
SRR5269908	-0.615558	-1.12872	GT_H
SRR5269909	-1.4219	-0.621	GT_F
SRR5269910	-2.48287	-0.286567	GT_F
SRR5269911	-3.59811	-0.42367	GT_F
SRR5269912	-1.00189	-0.369698	GT_F
SRR5269913	-0.754097	-0.532605	GT_F
SRR5269914	-2.07148	-0.167195	GT_F
SRR5269915	0.714665	-0.848591	GT_H
SRR5269916	-1.50706	-0.184358	GT_F
SRR5269917	-2.84275	-0.215066	GT_F
SRR5269919	-0.345626	-0.236404	GT_F
SRR5269920	-4.43795	0.41716	GT_F
SRR5269922	-3.37127	0.42968	GT_F
SRR5269923	-4.01895	0.522048	GT_F
SRR5269924	-4.74427	0.355279	GT_F
SRR5269925	-4.95867	0.401744	GT_F
SRR5269927	-4.58111	0.093205	GT_F
SRR5269928	-4.04132	0.148613	GT_F
SRR5269929	-3.94834	0.373959	GT_F
SRR5269930	-2.63541	-0.119096	GT_F
SRR5269931	-2.36812	0.159758	GT_F
SRR5269932	-2.57999	0.21974	GT_F
SRR5269934	-2.38163	0.121181	GT_F
SRR5269935	-2.56519	-0.0515258	GT_F
SRR5269936	-3.93791	0.27618	GT_F
SRR5269937	-3.26314	0.361636	GT_F
SRR5269938	-2.68153	0.258087	GT_F
SRR5269939	0.361869	-0.742003	GT_H
SRR5269940	-0.140171	-0.660337	GT_H
SRR5269941	-1.94618	0.0851125	GT_F
SRR5269942	-3.12479	0.168323	GT_F
SRR5269943	-3.06317	-0.0200157	GT_F
SRR5269944	-2.30614	0.116647	GT_F
SRR5269945	-2.18062	0.135671	GT_F
SRR5269946	-2.09676	0.0795902	GT_F
SRR5269947	-2.04795	0.101572	GT_F
SRR5269948	-3.56055	0.391596	GT_F
SRR5269949	-2.39384	0.397958	GT_F
SRR5269950	-3.07215	0.319738	GT_F
SRR5269952	-2.68059	0.198494	GT_F
SRR5269953	-1.64511	0.363072	GT_F
SRR5269956	-3.2524	0.506187	GT_F
SRR5269957	-1.37994	0.422479	GT_F
SRR5269959	-2.38522	0.454708	GT_F
SRR5269960	-2.093	0.16687	GT_F
SRR5269961	-2.78959	0.606049	GT_F
SRR5269962	-1.79145	0.676114	GT_F
SRR5269963	-2.39719	0.498207	GT_F
SRR5269964	-2.47233	0.209409	GT_F
SRR5269965	-1.99394	0.213339	GT_F
SRR5269966	-1.13204	0.337117	GT_F
SRR5269968	-3.33459	0.529578	GT_F
SRR5269969	0.760839	-0.918381	GT_H
SRR5269970	-3.11964	0.273483	GT_F
SRR5269971	-3.00616	0.433172	GT_F
SRR5269972	-2.73205	0.327578	GT_F
SRR5269973	-3.27891	0.0923526	GT_F
SRR5269974	0.813256	-0.413358	GT_F
SRR5269975	-1.63967	-0.120806	GT_F
SRR5269976	-1.6622	0.251125	GT_F
SRR5269977	-2.35435	0.289911	GT_F
SRR5269978	-0.724519	0.182094	GT_F
SRR5269979	-2.21536	0.0773536	GT_F
SRR5269980	-0.808599	0.209937	GT_F
SRR5269981	-2.98559	0.40048	GT_F
SRR5269982	-0.962169	0.175489	GT_F
SRR5269983	-1.89462	0.0573596	GT_F
SRR5269984	-2.27759	0.384423	GT_F
SRR5269985	-4.11669	0.00500026	GT_F
SRR5269986	-2.75871	0.527758	GT_F
SRR5269987	-3.07168	0.361463	GT_F
SRR5269988	-3.81887	0.296269	GT_F
SRR5269989	-2.25458	-0.1398	GT_F
SRR5269990	-1.19093	-0.43787	GT_F
SRR5269991	-3.33115	0.133462	GT_F
SRR5269992	-3.86992	0.350358	GT_F
SRR5269993	-3.20281	-0.0163586	GT_F
SRR5269994	-0.689281	0.118042	GT_F
SRR5269995	-1.60542	0.190345	GT_F
SRR5269996	-2.27006	0.194047	GT_F
SRR5269997	-3.42452	-0.0307289	GT_F
SRR5269998	-1.52186	0.958144	GT_F
SRR5269999	-1.7049	-0.028025	GT_F
SRR5270000	-2.40165	0.250523	GT_F
SRR5270001	-2.56699	0.247963	GT_F
SRR5270002	-2.32144	0.265836	GT_F
SRR5270003	-2.72276	0.185522	GT_F
SRR5270004	-1.26715	0.373636	GT_F
SRR5270005	-1.69887	0.509583	GT_F
SRR5270006	1.38791	-1.0625	GT_H
SRR5270007	-1.17007	0.0812111	GT_F
SRR5270008	0.384376	-0.738016	GT_H
SRR5270009	0.763421	-0.677477	GT_H
SRR5270010	-3.00314	0.243958	GT_F
SRR5270011	-2.54743	0.165409	GT_F
SRR5270012	-2.30664	0.195132	GT_F
SRR5270013	-1.89384	0.191768	GT_F
SRR5270014	0.857765	-0.852828	GT_H
SRR5270015	-1.98268	0.0169101	GT_F
SRR5270016	-2.98288	0.154764	GT_F
SRR5270017	-1.38053	-0.0513872	GT_F
SRR5270018	-1.13249	-0.220673	GT_F
SRR5270019	-2.24752	-0.033235	GT_F
SRR5270020	-2.37124	0.133278	GT_F
SRR5270021	1.06082	-0.908374	GT_H
SRR5270022	0.733104	-0.800932	GT_H
SRR5270023	-3.08036	0.309012	GT_F
SRR5270024	-3.28991	0.109633	GT_F
SRR5270025	-3.11945	0.239022	GT_F
SRR5270026	-1.58212	0.185855	GT_F
SRR5270027	-2.81043	0.209086	GT_F
SRR5270028	-3.54293	0.228291	GT_F
SRR5270029	-2.26244	0.00121777	GT_F
SRR5270030	-2.34893	0.0840545	GT_F
SRR5270031	-3.34217	0.15253	GT_F
SRR5270032	-3.19491	0.226979	GT_F
SRR5270033	-2.36944	0.0668588	GT_F
SRR5270034	-2.77879	-0.0720825	GT_F
SRR5270035	-2.93882	0.0437693	GT_F
SRR5270036	-3.61793	0.39428	GT_F
SRR5270037	-2.84393	0.25123	GT_F
SRR5270038	-2.58447	-0.114919	GT_F
SRR5270039	-2.32418	-0.174085	GT_F
SRR5270040	-3.43796	0.148578	GT_F
SRR5270041	-3.93958	0.263463	GT_F
SRR5270042	-3.40145	0.315922	GT_F
SRR5270043	-1.46946	-0.275408	GT_F
SRR5270044	-2.05158	-0.0863173	GT_F
SRR5270045	-3.12258	0.20274	GT_F
SRR5270046	-4.21465	0.220089	GT_F
SRR5270047	-2.07938	-0.104932	GT_F
SRR5270053	-3.16499	0.305425	GT_F
SRR5270054	-2.75692	0.154201	GT_F
SRR5270055	-2.48845	0.136594	GT_F
SRR5270056	-2.35066	0.108389	GT_F
SRR5270057	-1.96803	-0.0211628	GT_F
SRR5270058	-2.57318	0.198274	GT_F
SRR5270059	-3.52771	0.157707	GT_F
SRR5270060	-2.74077	0.452777	GT_F
SRR5270061	-3.34194	0.224733	GT_F
SRR5270062	-1.95155	-0.0595847	GT_F
SRR5270063	-2.32791	0.0248105	GT_F
SRR5270064	-2.09434	0.17198	GT_F
SRR5270065	-2.03202	0.0972493	GT_F
SRR5270066	-2.41088	0.363314	GT_F
SRR5270067	-2.26493	0.306409	GT_F
SRR5270068	-2.13278	0.122388	GT_F
SRR5270069	-1.68326	0.207861	GT_F
SRR5270070	-2.64543	0.279194	GT_F
SRR5270071	-2.62293	0.387557	GT_F
SRR5270072	-2.29755	0.108566	GT_F
SRR5270073	-1.54937	0.00919605	GT_F
SRR5270074	-3.34769	0.320335	GT_F
SRR5270075	-2.45787	0.450025	GT_F
SRR5270076	-3.04157	0.378033	GT_F
SRR5270077	-0.577081	-0.421593	GT_F
SRR5270078	-0.883314	-0.289208	GT_F
SRR5270079	-3.19924	0.534649	GT_F
SRR5270080	-0.287933	-0.157755	GT_F
SRR5270081	-0.260257	0.0758373	GT_F
SRR5270082	-0.505485	0.380145	GT_F
SRR5270083	0.141503	-0.0118837	GT_F
SRR5270084	-2.0468	0.213322	GT_F
SRR5270085	-1.30922	-0.0797522	GT_F
SRR5270086	0.823585	-0.972218	GT_H
SRR5270087	-0.040043	-0.794172	GT_H
SRR5270088	-2.9649	0.101148	GT_F
SRR5270089	-1.08173	0.506611	GT_F
SRR5270090	-1.52485	-0.0482625	GT_F
SRR5270091	-1.77933	-0.12716	GT_F
SRR5270092	-1.35164	0.00193841	GT_F
SRR5270093	-0.623181	0.0910787	GT_F
SRR5270094	-0.691688	0.222744	GT_F
SRR5270095	-2.24326	0.306182	GT_F
SRR5270096	-0.296221	0.357897	GT_F
SRR5270097	-0.510183	0.169286	GT_F
SRR5270098	-1.00928	0.408918	GT_F
SRR5270099	-1.39797	0.174348	GT_F
SRR5270100	-1.69857	-0.00134094	GT_F
SRR5270101	-3.17303	0.282936	GT_F
SRR5270103	-0.346031	0.594203	GT_F
SRR5270104	-1.3306	-0.0154019	GT_F
SRR5270105	-0.361044	0.277859	GT_F
SRR5270106	-1.02843	0.0450386	GT_F
SRR5270107	-0.763622	0.455945	GT_F
SRR5270108	-1.91871	-0.136272	GT_F
SRR5270109	0.0862339	0.0353685	GT_F
SRR5270110	-0.896586	0.222205	GT_F
SRR5270112	-0.723587	0.430504	GT_F
SRR5270113	-2.01288	0.193077	GT_F
SRR5270114	-0.747926	0.106552	GT_F
SRR6477642	2.58417	-1.21901	GT_H
SRR6477645	-0.785681	-0.378626	GT_F
SRR6477646	0.0902398	-0.880701	GT_H
SRR6477650	2.94306	-1.53926	GT_H
SRR6477651	0.550315	0.138117	GT_F
SRR6477652	2.96334	-1.57876	GT_H
SRR6477656	2.9875	-1.51366	GT_H
SRR6477662	-2.24249	0.189119	GT_F
SRR6477669	2.86797	-1.5267	GT_H
SRR6477670	2.82519	-1.54723	GT_H
SRR6477672	2.94715	-1.53731	GT_H
SRR6477684	1.68626	-0.797393	GT_H
SRR6477694	-2.70612	-1.18422	GT_F
SRR6477697	2.44008	-1.40233	GT_H
SRR6477700	-1.02376	0.389002	GT_F
SRR6477701	2.60827	-1.44913	GT_H
SRR6477703	0.504784	-0.315198	GT_F
SRR6477704	2.96762	-1.56326	GT_H
SRR6477710	0.0982875	0.229748	GT_F
SRR6477712	1.86066	-0.658203	GT_H
SRR6477713	2.90165	-1.5564	GT_H
SRR6477720	2.99777	-1.58995	GT_H
SRR6477721	0.829657	-0.69229	GT_H
SRR6477722	2.72679	-1.51411	GT_H
SRR6477723	2.80686	-1.50777	GT_H
SRR6477724	2.8488	-1.5294	GT_H
SRR6477725	2.8921	-1.55808	GT_H
SRR6477727	0.291101	0.905601	GT_F
SRR6477728	2.81471	-1.52359	GT_H
SRR6477731	-1.24017	0.0910225	GT_F
SRR6477735	1.82851	-0.914614	GT_H
SRR6477739	2.39059	-1.24238	GT_H
SRR6477740	1.80776	-0.827097	GT_H
SRR6477741	2.98657	-1.57092	GT_H
SRR6477745	2.96995	-1.55667	GT_H
SRR6477747	0.479444	-0.0667592	GT_F
SRR6477754	-1.28143	-0.284388	GT_F
SRR6477755	1.36169	-0.793656	GT_H
SRR6477764	-0.8205	0.450138	GT_F
SRR6477768	1.91721	-0.821634	GT_H
SRR6477770	2.14337	-1.01862	GT_H
SRR6477777	2.65025	-1.34413	GT_H
SRR6477782	0.00143216	-0.311725	GT_F
SRR6477791	-0.865386	-1.20513	GT_H
SRR6477794	2.07703	-1.3703	GT_H
SRR6477795	-1.92539	-0.32116	GT_F
SRR6477796	1.61733	-0.990068	GT_H
SRR6477797	2.79243	-1.26947	GT_H
SRR6477799	-2.77554	-0.535335	GT_F
SRR6477811	-0.223625	-0.274394	GT_F
SRR6477812	0.969028	0.00174725	GT_F
SRR6477814	0.688884	-0.203564	GT_F
SRR6477815	-1.60851	0.208296	GT_F
SRR6477821	0.00159863	-0.406051	GT_F
SRR6477825	1.43565	-0.615523	GT_H
SRR6477826	1.50029	-0.928572	GT_H
SRR6477829	2.95384	-1.56443	GT_H
SRR6477838	2.35148	-1.44865	GT_H
SRR6477839	2.38538	-1.08213	GT_H
SRR6477852	2.87771	-1.55323	GT_H
SRR6477855	1.54417	-0.88867	GT_H
SRR6477856	0.0264878	0.449024	GT_F
SRR6477857	0.157628	-0.135368	GT_F
SRR6477860	0.392125	0.338189	GT_F
SRR6477861	0.452298	0.114161	GT_F
SRR6477864	0.855997	0.151699	GT_F
SRR6477866	2.3482	-0.964959	GT_H
SRR6477867	2.99853	-1.58991	GT_H
SRR6477871	2.41703	-1.27469	GT_H
SRR6477875	2.11301	-1.0803	GT_H
SRR6477877	-0.770646	0.000501517	GT_F
SRR6477881	2.54311	-1.23564	GT_H
SRR6477882	1.82295	1.84072	GT_F
SRR6477887	-0.00661428	-0.276722	GT_F
SRR6477888	-0.213989	0.10248	GT_F
SRR6477898	-0.869239	0.570972	GT_F
SRR6477904	-1.90262	-0.749469	GT_F
SRR6477905	2.07246	-0.707891	GT_H
SRR6477922	0.799505	0.0973726	GT_F
SRR6477924	1.16823	0.750374	GT_H
SRR6477925	0.289173	0.20681	GT_F
SRR6477928	2.87718	-1.54077	GT_H
SRR6477930	2.63092	-1.47839	GT_H
SRR6477939	-0.670419	-0.520086	GT_F
SRR6477941	0.0520826	-0.716879	GT_H
SRR6477948	-0.844061	-0.429509	GT_F
SRR6477952	1.40451	-0.847834	GT_H
SRR6477957	0.747565	-0.407383	GT_H
SRR6477961	2.85622	-1.46823	GT_H
SRR6477964	2.94899	-1.57738	GT_H
SRR6477966	2.94795	-1.56771	GT_H
SRR6477967	1.87538	-1.12586	GT_H
SRR6477972	2.8938	-1.52648	GT_H
SRR6477974	1.56854	-0.926621	GT_H
SRR6477975	2.99576	-1.59103	GT_H
SRR6477981	0.313271	0.127719	GT_F
SRR6477987	1.76207	-0.610531	GT_H
SRR6477993	2.60925	-1.18414	GT_H
SRR6477996	-0.322045	-0.00238787	GT_F
SRR6477998	2.95306	-1.5305	GT_H
SRR6477999	-0.0131023	0.342999	GT_F
SRR6478001	2.88742	-1.54422	GT_H
SRR6478003	2.96491	-1.57139	GT_H
SRR6478005	2.9429	-1.56025	GT_H
SRR6478007	0.247664	-0.181903	GT_F
SRR6478008	2.95009	-1.55755	GT_H
SRR6478009	2.2944	-1.17736	GT_H
SRR6478010	0.0589627	-0.433678	GT_F
SRR6478012	2.1852	-1.26171	GT_H
SRR6478013	1.7479	-0.712648	GT_H
SRR6478015	0.0475239	0.238684	GT_F
SRR6478018	0.667698	0.616751	GT_F
SRR6478019	-2.3312	0.575529	GT_F
SRR6478020	-0.445547	-0.106511	GT_F
SRR6478021	2.50286	-1.23604	GT_H
SRR6478024	0.171931	0.933575	GT_F
SRR6478028	-0.189462	-0.104168	GT_F
SRR6478031	1.09944	-0.464554	GT_H
SRR6478042	0.215215	0.295319	GT_F
SRR6478043	-0.0299817	-0.0330236	GT_F
SRR6478044	0.794859	0.417923	GT_F
SRR6478045	0.589416	0.247951	GT_F
SRR6478052	2.71093	-1.51677	GT_H
SRR6478053	-0.359342	0.0970591	GT_F
SRR6478054	2.7114	-1.2834	GT_H
SRR6478060	0.139078	-0.0767026	GT_F
SRR6478061	2.94121	-1.54968	GT_H
SRR6478075	0.558472	0.661755	GT_F
SRR6478078	2.48118	-1.19027	GT_H
SRR6478081	2.1067	2.32619	GT_F
SRR6478082	2.60457	-1.35647	GT_H
SRR6478083	2.90943	-1.53517	GT_H
SRR6478085	2.40306	-1.25243	GT_H
SRR6478091	0.747729	0.0669045	GT_F
SRR6478102	2.15683	-0.941786	GT_H
SRR6478107	2.54965	-1.45274	GT_H
SRR6478108	1.01794	-0.814104	GT_H
SRR6478112	1.93353	-1.15474	GT_H
SRR6478121	0.428472	-0.400711	GT_F
SRR6478126	1.97072	-0.535219	GT_H
SRR6478127	2.7097	-1.46206	GT_H
SRR6478136	2.98844	-1.58779	GT_H
SRR6478138	2.7473	-1.472	GT_H
SRR6478139	2.92618	-1.52163	GT_H
SRR6478141	2.85997	-1.49503	GT_H
SRR6478155	2.84464	-1.50377	GT_H
SRR6478156	2.80108	-1.50323	GT_H
SRR6478159	2.18272	-0.804966	GT_H
SRR6478162	0.646295	0.182019	GT_F
SRR6478163	2.86308	-1.52327	GT_H
SRR6478164	2.61142	-1.50893	GT_H
SRR6478175	1.12775	-0.65641	GT_H
SRR6478178	-2.31091	-0.1132	GT_F
SRR6478180	2.94799	-1.5606	GT_H
SRR6478185	1.38759	-1.07713	GT_H
SRR6478186	2.84162	-1.46212	GT_H
SRR6478189	-0.613867	0.522571	GT_F
SRR6478190	2.8847	-1.54932	GT_H
SRR6478198	2.71248	-1.44923	GT_H
SRR6478207	2.7197	-1.43747	GT_H
SRR6478215	-0.0601348	-0.126859	GT_F
SRR6478222	2.32698	-1.10641	GT_H
SRR6478235	2.90297	-1.54332	GT_H
SRR6478239	2.37693	-0.842904	GT_H
SRR6478245	2.65197	-1.50093	GT_H
SRR6478247	-2.95796	-0.0334607	GT_F
SRR6478251	2.74014	-1.43309	GT_H
SRR6478256	2.41376	-1.16389	GT_H
SRR6478257	0.0945217	0.0149941	GT_F
SRR6478271	1.48024	-1.44844	GT_H
SRR6478277	-0.242263	-0.0336478	GT_F
SRR6478284	0.374746	0.277853	GT_F
SRR6478287	0.546463	0.555931	GT_F
SRR6478293	-0.212382	-0.0248779	GT_F
SRR6478295	-0.699568	-0.0552963	GT_F
SRR6478296	0.348746	-0.3469	GT_F
SRR6478297	2.47942	-1.09762	GT_H
SRR6478301	2.76331	-1.4693	GT_H
SRR6478303	2.8044	-1.53587	GT_H
SRR6478312	2.47279	-1.3054	GT_H
SRR6478316	2.2833	-1.46679	GT_H
SRR6478318	0.726628	-0.223917	GT_F
SRR6478321	0.808387	1.04653	GT_F
SRR6478323	2.91138	-1.52686	GT_H
SRR6478324	0.283171	-0.297132	GT_F
SRR6478325	-3.08895	-0.692788	GT_F
SRR6478335	1.76101	-1.07776	GT_H
SRR6478337	0.384708	-0.0259248	GT_F
SRR6478342	0.381147	-0.618446	GT_F
SRR6478345	-0.271807	0.107441	GT_F
SRR6478346	1.24269	-0.448369	GT_H
SRR6478347	0.969451	-0.190016	GT_H
SRR8902009	2.55476	2.54098	GT_P
SRR8902010	2.91492	3.03153	GT_P
SRR8902011	1.90747	2.06634	GT_F
SRR8902012	2.54502	-1.18057	GT_H
SRR8902013	2.91269	3.03224	GT_P
SRR8902014	2.07873	1.51465	GT_F
SRR8902015	2.90404	3.05266	GT_P
SRR8902016	2.91694	3.02967	GT_P
SRR8902017	2.91084	3.01708	GT_P
SRR8902018	2.89954	3.00842	GT_P
SRR8902019	1.68002	2.15298	GT_F
SRR8902020	2.57987	2.9645	GT_P
SRR8902021	0.226031	0.850295	GT_P
SRR8902022	-1.20535	0.120669	GT_F
SRR8902023	2.62419	2.86256	GT_P
SRR8902024	2.86128	-0.558381	GT_H
SRR8902025	1.51353	3.11077	GT_P
SRR8902026	2.84055	3.02106	GT_P
SRR8902027	2.85789	3.0575	GT_P
SRR8902028	2.5999	2.84993	GT_P
SRR8902029	2.89437	2.97773	GT_P
SRR8902030	2.88417	3.01703	GT_P
SRR8902031	1.92059	2.99791	GT_P
SRR8902032	2.89369	3.04441	GT_P
SRR8902033	2.85958	3.00708	GT_P
SRR8902034	2.89448	3.02028	GT_P
SRR8902035	2.90262	3.03636	GT_P
SRR8902036	2.88744	3.04539	GT_P
SRR8902037	2.90103	3.15293	GT_P
SRR8902038	2.9022	3.03687	GT_P
SRR8902039	2.83759	3.02882	GT_P
SRR8902040	2.83346	3.01937	GT_P
SRR8902041	1.84738	3.2895	GT_P
SRR8902042	2.70376	2.97	GT_P
SRR8902043	2.90473	3.02674	GT_P
SRR8902044	2.90309	3.0239	GT_P
SRR8902045	2.9069	3.01301	GT_P
SRR8902046	2.76927	3.02104	GT_P
SRR8902047	-2.1617	3.82514	GT_P
SRR8902048	2.77777	3.08484	GT_P
SRR8902049	2.90416	3.02686	GT_P
SRR8902050	2.71009	2.9088	GT_P
SRR8902051	2.87265	2.9784	GT_P
SRR8902052	2.91601	2.87294	GT_P
SRR8902053	2.8964	3.0319	GT_P
SRR8902054	2.79765	2.96368	GT_P
SRR8902055	2.91648	2.47377	GT_P
SRR8902056	2.76506	3.01863	GT_P
SRR8902057	2.91323	3.02576	GT_P
SRR8902058	2.916	3.03273	GT_P
SRR8902059	2.91693	3.02955	GT_P
SRR8902060	2.91386	3.02091	GT_P
SRR8902061	2.90816	3.01571	GT_P
SRR8902062	2.85673	3.18109	GT_H
SRR8902063	2.05091	2.67458	GT_P
SRR8902064	2.86339	2.95955	GT_P
SRR8902065	2.89214	3.01157	GT_P
SRR8902066	2.90269	3.02171	GT_P
SRR8902067	2.85787	2.99777	GT_P
SRR8902068	2.85739	3.00561	GT_P
SRR8902069	2.86203	3.05031	GT_P
SRR8902070	2.85688	3.00219	GT_P
SRR8902071	2.87544	3.01046	GT_P
SRR8902072	2.91248	3.01642	GT_P
SRR8902073	2.90809	3.02707	GT_P
SRR8902074	2.91713	3.03264	GT_P
SRR8902075	2.91396	2.9574	GT_P
SRR8902076	2.91044	3.03557	GT_P
SRR8902077	2.91704	3.03549	GT_P
SRR8902078	2.91516	2.98507	GT_P
SRR8902079	2.9048	3.05388	GT_P
SRR8902080	2.91055	3.03687	GT_P
SRR8902081	2.88953	3.72735	GT_P
SRR8902082	2.86638	2.98249	GT_P
SRR8902083	0.408173	1.62419	GT_P
SRR8902084	2.89649	3.01105	GT_P
SRR8902085	2.53248	2.79782	GT_P
SRR8902086	2.09074	2.63239	GT_P
SRR8902087	2.88178	3.02902	GT_P
SRR8902088	2.77361	3.00528	GT_P
SRR8902089	2.66453	2.98947	GT_P
SRR8902090	2.91673	3.05738	GT_P
SRR8902091	2.90294	3.0463	GT_P
SRR8902092	2.84949	3.04599	GT_P
SRR8902093	2.89635	3.0498	GT_P
SRR8902094	2.54194	2.54199	GT_P
SRR8902095	2.90711	2.98787	GT_P
SRR8902096	2.56209	2.35693	GT_F
SRR8902097	2.88797	3.04403	GT_P
SRR8902098	2.80478	0.00187829	GT_H
SRR8902099	2.91372	3.05435	GT_P
SRR8902100	2.82498	2.90484	GT_F
SRR8902101	2.66144	2.77306	GT_P
SRR8902102	2.87844	2.96073	GT_P
SRR8902103	2.89495	2.98904	GT_P
SRR8902104	2.88508	-1.01855	GT_H
SRR8902105	1.9625	1.96831	GT_F
SRR8902106	0.523535	0.887611	GT_F
SRR8902107	1.96825	0.792674	GT_H
SRR8902108	2.00369	2.3926	GT_P
SRR8902109	2.89641	3.01676	GT_P
SRR8902110	1.96263	1.58449	GT_P
SRR8902111	2.9147	2.98922	GT_P
SRR8902112	2.90324	2.96034	GT_P
SRR8902113	1.78	1.02696	GT_P
SRR8902114	2.91072	3.01073	GT_P
SRR8902115	2.88275	3.05378	GT_P
SRR8902116	2.81287	2.82314	GT_P
SRR8902117	2.89397	3.04489	GT_P
SRR8902118	2.88501	3.01799	GT_P
SRR8902119	1.9959	1.81779	GT_P
SRR8902120	2.89147	3.0367	GT_P
SRR8902121	2.90963	3.02559	GT_P
SRR8902122	2.8944	3.0218	GT_P
SRR8902123	2.85502	3.04028	GT_P
SRR8902124	2.55324	2.69879	GT_P
SRR8902125	1.45566	3.05012	GT_P
SRR8902126	0.256869	0.189765	GT_P
SRR8902127	2.69805	2.97119	GT_P
SRR8902128	2.57482	2.77805	GT_P
SRR8902129	2.55924	1.79563	GT_P
SRR8902130	2.80518	2.96438	GT_P
SRR8902131	2.86698	3.01343	GT_P

## Sheet: Table S5
Supplementary table 5: Topological characteristics of SparCC interaction network in different diagnosis groups.
Group	Node	Edge	r	AverageDegree	ClusteringCoefficient	ClusteringCoefficientRandAverage	ClusteringCoefficientRandSD	ClusteringCoefficientRandom
GT H
SG	9	9	> 0.6	2	0.642857	0.0945274	0.157531	0.095±0.158
AG	12	13	> 0.6	2.16667	0.535714	0.116404	0.132072	0.116±0.132
IM	20	32	> 0.6	3.2	0.387931	0.15545	0.067068	0.155±0.067
IN	34	63	> 0.6	3.70588	0.610345	0.137228	0.0409499	0.137±0.041
GC	19	23	> 0.4	2.42105	0.375	0.0982905	0.0774072	0.098±0.077
CAN	8	8	> 0.4	2	0.230769	NA	NA	NA
GT F
SG	25	27	> 0.6	2.16	0.555556	0.0600506	0.0611871	0.06±0.061
AG	22	33	> 0.6	3	0.486486	0.137282	0.0628375	0.137±0.063
IM	33	85	> 0.6	5.15152	0.458599	0.222621	0.0367106	0.223±0.037
IN	25	39	> 0.6	3.12	0.45	0.104307	0.052979	0.104±0.053
GC	24	27	> 0.4	2.25	0.346154	0.0607356	0.0599888	0.061±0.06
CAN	45	74	> 0.4	3.28889	0.56391	0.0825746	0.0340935	0.083±0.034
GT P
GC	7	11	> 0.4	3.14286	0.576923	0.269881	0.178741	0.27±0.179
CAN	16	13	> 0.4	1.625	0.230769	0.0317008	0.0875887	0.032±0.088

## Sheet: Table S6
Supplementary table 6: Statistical test of network differences between diagnostic groups.
Group		Degree	Betweenness	Closeness	Transitivity
GT H
AG	IM	0	1.02442e-136	0	4.44114e-186
AG	IM	0	1.02442e-136	0	4.44114e-186
AG	IN	0	4.72039e-16	1.25163e-147	0
AG	SG	0.249819	2.45132e-55	0	3.86734e-194
IM	IN	1.97385e-23	0	0	6.57066e-68
IM	SG	0	0	0	5.18874e-13
IN	SG	0	3.56345e-12	0	1.06937e-14
CAN	GC	2.65016e-27	5.0747e-229	0	4.62921e-226
GT F
AG	IM	1.02914e-269	0.00949906	0	4.52695e-63
AG	IN	1.37421e-21	5.1595e-89	0	8.06415e-33
AG	SG	2.04638e-180	1.44547e-84	0	1.1409e-35
CAN	GC	3.52332e-225	5.91714e-18	0	2.07997e-126
IM	IN	4.72132e-175	4.96484e-136	0	4.11462e-05
IM	SG	0	2.74994e-190	0	5.12193e-151
IN	SG	0	0	0	1.37208e-125
GT P
CAN	GC	0	0	2.32423e-32	0

## Sheet: Table S7
Supplementary table 7: The important genera in random forest models selected by Boruta.
Group	Phylum	Class	Order	Family	Genus	MeanDecreaseGini
GC vs SG (GT H)	Campilobacterota	Campylobacteria	Campylobacterales	Helicobacteraceae	Helicobacter	5.30244
	Proteobacteria	Gammaproteobacteria	Pseudomonadales	Moraxellaceae	Acinetobacter	2.72344
	Firmicutes	Bacilli	Lactobacillales	Streptococcaceae	Streptococcus	2.654
	Proteobacteria	Alphaproteobacteria	Sphingomonadales	Sphingomonadaceae	Sphingomonas	2.42498
	Proteobacteria	Gammaproteobacteria	Pasteurellales	Pasteurellaceae	Haemophilus	2.20404
	Proteobacteria	Gammaproteobacteria	Oceanospirillales	Halomonadaceae	Halomonas	2.16212
	Proteobacteria	Gammaproteobacteria	Vibrionales	Vibrionaceae	Vibrio	2.07615
	Proteobacteria	Gammaproteobacteria	Pseudomonadales	Pseudomonadaceae	Pseudomonas	1.93371
	Firmicutes	Negativicutes	Veillonellales-Selenomonadales	Veillonellaceae	Veillonella	1.82307
	Firmicutes	Negativicutes	Veillonellales-Selenomonadales	Selenomonadaceae	Selenomonas	1.70283
	Proteobacteria	Gammaproteobacteria	Orbales	Orbaceae	Gilliamella	1.64595
	Firmicutes	Clostridia	Peptostreptococcales-Tissierellales	Peptostreptococcaceae	Peptostreptococcus	1.49508
	Proteobacteria	Gammaproteobacteria	Burkholderiales	Neisseriaceae	Snodgrassella	1.33668
	Fusobacteriota	Fusobacteriia	Fusobacteriales	Leptotrichiaceae	Leptotrichia	1.29239
	Proteobacteria	Gammaproteobacteria	Burkholderiales	Hydrogenophilaceae	Hydrogenophilus	0.789198
	Firmicutes	Bacilli	Bacillales	Bacillaceae	Bacillus	0.715369
	Actinobacteriota	Actinobacteria	Bifidobacteriales	Bifidobacteriaceae	Bifidobacterium	0.645004
GC vs SG (GT F)	Proteobacteria	Alphaproteobacteria	Rhizobiales	Xanthobacteraceae	Bradyrhizobium	4.82917
	Firmicutes	Clostridia	Lachnospirales	Lachnospiraceae	Lachnospiraceae_NK4A136_group	3.6222
	Firmicutes	Bacilli	Lactobacillales	Streptococcaceae	Lactococcus	3.49937
	Bacteroidota	Bacteroidia	Bacteroidales	Rikenellaceae	Alistipes	3.49107
	Actinobacteriota	Actinobacteria	Bifidobacteriales	Bifidobacteriaceae	Bifidobacterium	3.34805
	Bacteroidota	Bacteroidia	Bacteroidales	Muribaculaceae	Muribaculaceae	3.12878
	Proteobacteria	Gammaproteobacteria	Xanthomonadales	Xanthomonadaceae	Stenotrophomonas	2.87649
	Firmicutes	Clostridia	Peptostreptococcales-Tissierellales	Peptostreptococcaceae	Romboutsia	2.60832
	Firmicutes	Bacilli	Lactobacillales	Enterococcaceae	Enterococcus	2.56229
	Proteobacteria	Gammaproteobacteria	Pseudomonadales	Moraxellaceae	Acinetobacter	2.32957
	Firmicutes	Clostridia	Oscillospirales	Ruminococcaceae	Faecalibacterium	2.30103
	Actinobacteriota	Coriobacteriia	Coriobacteriales	Atopobiaceae	Atopobium	2.2375
	Proteobacteria	Gammaproteobacteria	Alteromonadales	Shewanellaceae	Shewanella	2.21803
	Proteobacteria	Gammaproteobacteria	Oceanospirillales	Halomonadaceae	Halomonas	2.20946
	Proteobacteria	Gammaproteobacteria	Burkholderiales	Alcaligenaceae	Achromobacter	2.13369
	Proteobacteria	Gammaproteobacteria	Pseudomonadales	Pseudomonadaceae	Pseudomonas	1.9942
	Nitrospirota	Nitrospiria	Nitrospirales	Nitrospiraceae	Nitrospira	1.90603
	Firmicutes	Clostridia	Clostridiales	Clostridiaceae	Clostridium_sensu_stricto_1	1.88074
	Firmicutes	Clostridia	Lachnospirales	Lachnospiraceae	Stomatobaculum	1.86611
	Proteobacteria	Alphaproteobacteria	Sphingomonadales	Sphingomonadaceae	Sphingomonas	1.86522
	Proteobacteria	Gammaproteobacteria	Burkholderiales	Rhodocyclaceae	Dechloromonas	1.86314
	Proteobacteria	Gammaproteobacteria	Burkholderiales	Neisseriaceae	Neisseria	1.69134
	Planctomycetota	OM190	OM190	OM190	OM190	1.62297
	Firmicutes	Negativicutes	Veillonellales-Selenomonadales	Selenomonadaceae	Megamonas	1.61631
	Firmicutes	Negativicutes	Veillonellales-Selenomonadales	Veillonellaceae	Veillonella	1.60931
	Firmicutes	Clostridia	Peptostreptococcales-Tissierellales	Peptostreptococcales-Tissierellales	Parvimonas	1.59373
	Firmicutes	Clostridia	Lachnospirales	Lachnospiraceae	Oribacterium	1.47414
	Firmicutes	Clostridia	Lachnospirales	Lachnospiraceae	Blautia	1.45811
	Bacteroidota	Bacteroidia	Bacteroidales	Bacteroidaceae	Bacteroides	1.44265
	Firmicutes	Clostridia	Peptostreptococcales-Tissierellales	Anaerovoracaceae	Mogibacterium	1.33951
	Proteobacteria	Gammaproteobacteria	Pasteurellales	Pasteurellaceae	Actinobacillus	1.32901
	Campilobacterota	Campylobacteria	Campylobacterales	Campylobacteraceae	Campylobacter	1.32536
	Actinobacteriota	Actinobacteria	Corynebacteriales	Nocardiaceae	Rhodococcus	1.32302
	Bacteroidota	Bacteroidia	Bacteroidales	Prevotellaceae	Prevotella	1.30884
	Firmicutes	Bacilli	Staphylococcales	Staphylococcaceae	Staphylococcus	1.30585
	Actinobacteriota	Actinobacteria	Corynebacteriales	Corynebacteriaceae	Corynebacterium	1.17516
	Bacteroidota	Bacteroidia	Flavobacteriales	Flavobacteriaceae	Capnocytophaga	1.15703
	Firmicutes	Bacilli	Lactobacillales	Carnobacteriaceae	Granulicatella	1.15444
	Firmicutes	Negativicutes	Veillonellales-Selenomonadales	Veillonellaceae	Dialister	1.14088
	Firmicutes	Clostridia	Lachnospirales	Lachnospiraceae	Catonella	1.13929
	Cyanobacteria	Cyanobacteriia	Chloroplast	Chloroplast	Chloroplast	1.11799
	Spirochaetota	Spirochaetia	Spirochaetales	Spirochaetaceae	Treponema	1.07483
	Bacteroidota	Bacteroidia	Bacteroidales	Porphyromonadaceae	Porphyromonas	1.07464
	Bacteroidota	Bacteroidia	Bacteroidales	Prevotellaceae	Alloprevotella	1.06589
	Actinobacteriota	Actinobacteria	Propionibacteriales	Propionibacteriaceae	Cutibacterium	1.0583
	Proteobacteria	Alphaproteobacteria	Caulobacterales	Caulobacteraceae	Brevundimonas	1.02359
	Proteobacteria	Gammaproteobacteria	Burkholderiales	Hydrogenophilaceae	Hydrogenophilus	0.982024
	Firmicutes	Bacilli	Bacillales	Bacillaceae	Bacillus	0.976719
	Acidobacteriota	Vicinamibacteria	Vicinamibacterales	Vicinamibacteraceae	Vicinamibacteraceae	0.934791
	Proteobacteria	Gammaproteobacteria	Vibrionales	Vibrionaceae	Vibrio	0.930305
	Campilobacterota	Campylobacteria	Campylobacterales	Helicobacteraceae	Helicobacter	0.901563
	Proteobacteria	Gammaproteobacteria	Orbales	Orbaceae	Gilliamella	0.901169
	Firmicutes	Bacilli	Erysipelotrichales	Erysipelotrichaceae	Turicibacter	0.893679
	Verrucomicrobiota	Verrucomicrobiae	Verrucomicrobiales	Akkermansiaceae	Akkermansia	0.885461
	Firmicutes	Bacilli	Erysipelotrichales	Erysipelotrichaceae	Solobacterium	0.72365
	Proteobacteria	Alphaproteobacteria	Rhodobacterales	Rhodobacteraceae	Paracoccus	0.706009
	Firmicutes	Bacilli	Mycoplasmatales	Mycoplasmataceae	Mycoplasma	0.658749
	Firmicutes	Clostridia	Oscillospirales	Ruminococcaceae	Ruminococcus	0.651839
	Proteobacteria	Alphaproteobacteria	Reyranellales	Reyranellaceae	Reyranella	0.650312
	Patescibacteria	Saccharimonadia	Saccharimonadales	Saccharimonadaceae	TM7	0.600449
	Proteobacteria	Gammaproteobacteria	Burkholderiales	Neisseriaceae	Snodgrassella	0.596438
	Bacteroidota	Bacteroidia	Bacteroidales	Rikenellaceae	Rikenellaceae_RC9_gut_group	0.584835
	Firmicutes	Clostridia	Lachnospirales	Lachnospiraceae	Roseburia	0.570778
	Firmicutes	Clostridia	Peptostreptococcales-Tissierellales	Peptostreptococcaceae	Filifactor	0.438988
	Bacteroidota	Bacteroidia	Flavobacteriales	Weeksellaceae	Cloacibacterium	0.431163
	Proteobacteria	Alphaproteobacteria	Rhizobiales	Rhizobiales_Incertae_Sedis	Phreatobacter	0.368268
GC vs preGC (GT-H)	Proteobacteria	Gammaproteobacteria	Pseudomonadales	Moraxellaceae	Acinetobacter	4.26279
	Firmicutes	Clostridia	Peptostreptococcales-Tissierellales	Peptostreptococcaceae	Peptostreptococcus	3.83809
	Campilobacterota	Campylobacteria	Campylobacterales	Helicobacteraceae	Helicobacter	3.3906
	Firmicutes	Bacilli	Lactobacillales	Lactobacillaceae	Lactobacillus	2.58647
	Proteobacteria	Gammaproteobacteria	Pseudomonadales	Pseudomonadaceae	Pseudomonas	2.28514
	Proteobacteria	Gammaproteobacteria	Pasteurellales	Pasteurellaceae	Haemophilus	2.16364
	Bacteroidota	Bacteroidia	Bacteroidales	Porphyromonadaceae	Porphyromonas	2.15508
	Proteobacteria	Gammaproteobacteria	Burkholderiales	Neisseriaceae	Neisseria	2.15464
	Firmicutes	Negativicutes	Veillonellales-Selenomonadales	Selenomonadaceae	Selenomonas	1.80598
	Proteobacteria	Gammaproteobacteria	Vibrionales	Vibrionaceae	Vibrio	1.75796
	Campilobacterota	Campylobacteria	Campylobacterales	Campylobacteraceae	Campylobacter	1.58399
	Proteobacteria	Gammaproteobacteria	Alteromonadales	Shewanellaceae	Shewanella	1.49348
	Proteobacteria	Gammaproteobacteria	Orbales	Orbaceae	Gilliamella	1.41328
	Proteobacteria	Gammaproteobacteria	Pasteurellales	Pasteurellaceae	Actinobacillus	1.28157
	Proteobacteria	Alphaproteobacteria	Sphingomonadales	Sphingomonadaceae	Sphingomonas	1.22705
	Firmicutes	Clostridia	Lachnospirales	Lachnospiraceae	Lachnospiraceae_NK4A136_group	0.946909
	Proteobacteria	Gammaproteobacteria	Burkholderiales	Hydrogenophilaceae	Hydrogenophilus	0.844047
	Firmicutes	Bacilli	Erysipelotrichales	Erysipelotrichaceae	Turicibacter	0.817539
	Proteobacteria	Alphaproteobacteria	Caulobacterales	Caulobacteraceae	Brevundimonas	0.809097
	Actinobacteriota	Actinobacteria	Micrococcales	Micrococcaceae	Kocuria	0.599463
	Actinobacteriota	Actinobacteria	Corynebacteriales	Nocardiaceae	Rhodococcus	0.529156
	Firmicutes	Clostridia	Clostridiales	Clostridiaceae	Sarcina	0.364447
GC vs preGC (GT-F)	Cyanobacteria	Cyanobacteriia	Chloroplast	Chloroplast	Chloroplast	4.68797
	Proteobacteria	Alphaproteobacteria	Rickettsiales	Mitochondria	Mitochondria	4.24689
	Campilobacterota	Campylobacteria	Campylobacterales	Campylobacteraceae	Campylobacter	4.12823
	Proteobacteria	Gammaproteobacteria	Burkholderiales	Hydrogenophilaceae	Hydrogenophilus	3.28099
	Firmicutes	Negativicutes	Veillonellales-Selenomonadales	Veillonellaceae	Veillonella	3.08759
	Proteobacteria	Gammaproteobacteria	Pseudomonadales	Moraxellaceae	Acinetobacter	3.07707
	Proteobacteria	Gammaproteobacteria	Burkholderiales	Burkholderiaceae	Ralstonia	2.85436
	Firmicutes	Clostridia	Lachnospirales	Lachnospiraceae	Catonella	2.83075
	Bacteroidota	Bacteroidia	Bacteroidales	Prevotellaceae	Prevotella	2.7789
	Firmicutes	Bacilli	Bacillales	Bacillaceae	Bacillus	2.73683
	Bacteroidota	Bacteroidia	Bacteroidales	Prevotellaceae	Alloprevotella	2.73193
	Patescibacteria	Saccharimonadia	Saccharimonadales	Saccharimonadaceae	TM7	2.66781
	Firmicutes	Clostridia	Peptostreptococcales-Tissierellales	Peptostreptococcales-Tissierellales	Parvimonas	2.6309
	Firmicutes	Clostridia	Peptostreptococcales-Tissierellales	Peptostreptococcaceae	Filifactor	2.36565
	Proteobacteria	Alphaproteobacteria	Rhizobiales	Rhizobiales_Incertae_Sedis	Phreatobacter	2.19051
	Proteobacteria	Gammaproteobacteria	Pasteurellales	Pasteurellaceae	Actinobacillus	2.15625
	Proteobacteria	Gammaproteobacteria	Burkholderiales	Comamonadaceae	Aquabacterium	2.09568
	Proteobacteria	Alphaproteobacteria	Rhizobiales	Xanthobacteraceae	Bradyrhizobium	2.06262
	Campilobacterota	Campylobacteria	Campylobacterales	Helicobacteraceae	Helicobacter	2.04704
	Bacteroidota	Bacteroidia	Bacteroidales	Porphyromonadaceae	Porphyromonas	2.01477
	Proteobacteria	Gammaproteobacteria	Alteromonadales	Shewanellaceae	Shewanella	1.92727
	Firmicutes	Bacilli	Lactobacillales	Lactobacillaceae	Lactobacillus	1.91304
	Firmicutes	Bacilli	Erysipelotrichales	Erysipelotrichaceae	Turicibacter	1.89048
	Firmicutes	Bacilli	Lactobacillales	Lactobacillaceae	Pediococcus	1.86484
	Firmicutes	Clostridia	Clostridiales	Clostridiaceae	Sarcina	1.85095
	Proteobacteria	Alphaproteobacteria	Sphingomonadales	Sphingomonadaceae	Sphingomonas	1.84193
	Nitrospirota	Nitrospiria	Nitrospirales	Nitrospiraceae	Nitrospira	1.83738
	Firmicutes	Negativicutes	Veillonellales-Selenomonadales	Veillonellaceae	Dialister	1.82275
	Actinobacteriota	Coriobacteriia	Coriobacteriales	Atopobiaceae	Atopobium	1.81095
	Firmicutes	Negativicutes	Veillonellales-Selenomonadales	Selenomonadaceae	Selenomonas	1.78028
	Proteobacteria	Gammaproteobacteria	Enterobacterales	Morganellaceae	Buchnera	1.75588
	Proteobacteria	Gammaproteobacteria	Oceanospirillales	Halomonadaceae	Halomonas	1.72095
	Firmicutes	Bacilli	Staphylococcales	Gemellaceae	Gemella	1.70064
	Bacteroidota	Bacteroidia	Flavobacteriales	Weeksellaceae	Chryseobacterium	1.69369
	Planctomycetota	OM190	OM190	OM190	OM190	1.66183
	Firmicutes	Bacilli	Lactobacillales	Streptococcaceae	Lactococcus	1.66143
	Actinobacteriota	Actinobacteria	Bifidobacteriales	Bifidobacteriaceae	Bifidobacterium	1.61523
	Firmicutes	Clostridia	Peptostreptococcales-Tissierellales	Peptostreptococcaceae	Romboutsia	1.61239
	Firmicutes	Bacilli	Lactobacillales	Streptococcaceae	Streptococcus	1.60884
	Proteobacteria	Gammaproteobacteria	Burkholderiales	Neisseriaceae	Neisseria	1.60176
	Firmicutes	Clostridia	Lachnospirales	Lachnospiraceae	Oribacterium	1.6013
	Firmicutes	Negativicutes	Veillonellales-Selenomonadales	Veillonellaceae	Megasphaera	1.58523
	Firmicutes	Clostridia	Peptostreptococcales-Tissierellales	Anaerovoracaceae	Mogibacterium	1.58442
	Actinobacteriota	Actinobacteria	Corynebacteriales	Nocardiaceae	Rhodococcus	1.5272
	Proteobacteria	Gammaproteobacteria	Pseudomonadales	Moraxellaceae	Moraxella	1.48813
	Actinobacteriota	Actinobacteria	Actinomycetales	Actinomycetaceae	Actinomyces	1.45971
	Proteobacteria	Gammaproteobacteria	Aeromonadales	Aeromonadaceae	Aeromonas	1.42566
	Firmicutes	Clostridia	Peptostreptococcales-Tissierellales	Peptostreptococcaceae	Peptostreptococcus	1.42371
	Proteobacteria	Gammaproteobacteria	Pseudomonadales	Pseudomonadaceae	Pseudomonas	1.40434
	Firmicutes	Bacilli	Mycoplasmatales	Mycoplasmataceae	Mycoplasma	1.37087
	Proteobacteria	Gammaproteobacteria	Burkholderiales	Alcaligenaceae	Achromobacter	1.35336
	Firmicutes	Clostridia	Clostridia_vadinBB60_group	Clostridia_vadinBB60_group	Clostridia_vadinBB60_group	1.33824
	Firmicutes	Bacilli	Staphylococcales	Staphylococcaceae	Staphylococcus	1.29632
	Proteobacteria	Gammaproteobacteria	Vibrionales	Vibrionaceae	Vibrio	1.28512
	Bacteroidota	Bacteroidia	Bacteroidales	Muribaculaceae	Muribaculaceae	1.27322
	Actinobacteriota	Actinobacteria	Micrococcales	Micrococcaceae	Rothia	1.26916
	Proteobacteria	Alphaproteobacteria	Sphingomonadales	Sphingomonadaceae	Novosphingobium	1.26533
	Proteobacteria	Alphaproteobacteria	Caulobacterales	Caulobacteraceae	Brevundimonas	1.24345
	Fusobacteriota	Fusobacteriia	Fusobacteriales	Fusobacteriaceae	Fusobacterium	1.20865
	Firmicutes	Clostridia	Oscillospirales	Ruminococcaceae	Faecalibacterium	1.20377
	Actinobacteriota	Actinobacteria	Micrococcales	Micrococcaceae	Micrococcus	1.13823
	Proteobacteria	Gammaproteobacteria	Pasteurellales	Pasteurellaceae	Haemophilus	1.12627
	Firmicutes	Bacilli	Erysipelotrichales	Erysipelotrichaceae	Solobacterium	1.10693
	Proteobacteria	Gammaproteobacteria	Burkholderiales	Burkholderiaceae	Cupriavidus	1.03417
	Bacteroidota	Bacteroidia	Bacteroidales	Bacteroidaceae	Bacteroides	1.01653
	Bacteroidota	Bacteroidia	Flavobacteriales	Flavobacteriaceae	Capnocytophaga	1.01201
	Actinobacteriota	Actinobacteria	Corynebacteriales	Corynebacteriaceae	Corynebacterium	0.983006
	Fusobacteriota	Fusobacteriia	Fusobacteriales	Leptotrichiaceae	Leptotrichia	0.953996
	Firmicutes	Clostridia	Lachnospirales	Lachnospiraceae	Lachnoanaerobaculum	0.923865
	Firmicutes	Clostridia	Lachnospirales	Lachnospiraceae	Stomatobaculum	0.91922
	Proteobacteria	Gammaproteobacteria	Burkholderiales	Comamonadaceae	Delftia	0.902553
	Firmicutes	Negativicutes	Acidaminococcales	Acidaminococcaceae	Phascolarctobacterium	0.898028
	Proteobacteria	Gammaproteobacteria	Xanthomonadales	Xanthomonadaceae	Stenotrophomonas	0.875401
	Firmicutes	Clostridia	Clostridiales	Clostridiaceae	Clostridium_sensu_stricto_1	0.849869
	Proteobacteria	Gammaproteobacteria	Burkholderiales	Neisseriaceae	Snodgrassella	0.848038
	Bacteroidota	Bacteroidia	Bacteroidales	Rikenellaceae	Rikenellaceae_RC9_gut_group	0.831484
	Actinobacteriota	Coriobacteriia	Coriobacteriales	Atopobiaceae	Olsenella	0.806416
	Actinobacteriota	Actinobacteria	Micrococcales	Micrococcaceae	Kocuria	0.803462
	Proteobacteria	Gammaproteobacteria	Pasteurellales	Pasteurellaceae	Aggregatibacter	0.747285
	Firmicutes	Clostridia	Oscillospirales	Ruminococcaceae	Ruminococcus	0.737716
	Proteobacteria	Alphaproteobacteria	Sphingomonadales	Sphingomonadaceae	Sphingobium	0.722196
	Firmicutes	Clostridia	Lachnospirales	Lachnospiraceae	Lachnospiraceae_NK4A136_group	0.714002
	Firmicutes	Negativicutes	Veillonellales-Selenomonadales	Selenomonadaceae	Megamonas	0.696463
	Proteobacteria	Gammaproteobacteria	Orbales	Orbaceae	Gilliamella	0.661713
	Firmicutes	Clostridia	Lachnospirales	Lachnospiraceae	Blautia	0.659547
	Firmicutes	Clostridia	Lachnospirales	Lachnospiraceae	Roseburia	0.657987
	Firmicutes	Bacilli	Lactobacillales	Carnobacteriaceae	Granulicatella	0.54134
	Actinobacteriota	Actinobacteria	Propionibacteriales	Propionibacteriaceae	Cutibacterium	0.534003
	Proteobacteria	Gammaproteobacteria	Burkholderiales	Rhodocyclaceae	Dechloromonas	0.527781
	Proteobacteria	Alphaproteobacteria	Acetobacterales	Acetobacteraceae	Roseomonas	0.518151
	Proteobacteria	Gammaproteobacteria	Burkholderiales	Oxalobacteraceae	Massilia	0.499287
	Bacteroidota	Bacteroidia	Flavobacteriales	Weeksellaceae	Cloacibacterium	0.417345
	Firmicutes	Bacilli	Bacillales	Bacillaceae	Anoxybacillus	0.316123
GC vs CAN (GT P)	Firmicutes	Bacilli	Lactobacillales	Streptococcaceae	Streptococcus	2.22196
	Proteobacteria	Gammaproteobacteria	Pseudomonadales	Moraxellaceae	Acinetobacter	1.91421
	Actinobacteriota	Actinobacteria	Propionibacteriales	Propionibacteriaceae	Cutibacterium	1.54572
	Proteobacteria	Gammaproteobacteria	Burkholderiales	Alcaligenaceae	Achromobacter	0.869054
	Firmicutes	Clostridia	Peptostreptococcales-Tissierellales	Peptostreptococcales-Tissierellales	Parvimonas	0.8333
	Firmicutes	Negativicutes	Veillonellales-Selenomonadales	Veillonellaceae	Veillonella	0.753274
	Proteobacteria	Gammaproteobacteria	Xanthomonadales	Xanthomonadaceae	Stenotrophomonas	0.733784
	Firmicutes	Negativicutes	Veillonellales-Selenomonadales	Selenomonadaceae	Selenomonas	0.657466
	Firmicutes	Clostridia	Peptostreptococcales-Tissierellales	Peptostreptococcaceae	Peptostreptococcus	0.648695
	Firmicutes	Bacilli	Staphylococcales	Staphylococcaceae	Staphylococcus	0.588577
	Actinobacteriota	Coriobacteriia	Coriobacteriales	Atopobiaceae	Atopobium	0.46095
	Firmicutes	Bacilli	Lactobacillales	Carnobacteriaceae	Granulicatella	0.205633
	Firmicutes	Bacilli	Erysipelotrichales	Erysipelotrichaceae	Solobacterium	0.13804
	Firmicutes	Clostridia	Clostridiales	Clostridiaceae	Sarcina	0.115662
	Cyanobacteria	Cyanobacteriia	Chloroplast	Chloroplast	Chloroplast	0.0640954
	Proteobacteria	Gammaproteobacteria	Pasteurellales	Pasteurellaceae	Haemophilus	0.0548718
	Proteobacteria	Gammaproteobacteria	Pasteurellales	Pasteurellaceae	Aggregatibacter	0.0444821
	Proteobacteria	Gammaproteobacteria	Pasteurellales	Pasteurellaceae	Actinobacillus	0.0278638
	Bacteroidota	Bacteroidia	Bacteroidales	Prevotellaceae	Alloprevotella	0.0152381
	Actinobacteriota	Actinobacteria	Corynebacteriales	Corynebacteriaceae	Corynebacterium	0.0148011
	Proteobacteria	Gammaproteobacteria	Alteromonadales	Shewanellaceae	Shewanella	0.00348837
